# Supplementary material for: Review and redescription of species in the Oecetis avara group, with the description of 15 new species (Trichoptera, Leptoceridae)
Source: Zookeys. 2014 Feb 3;(376):1–83. doi: 10.3897/zookeys.376.6047 (PMC3935421; doi:10.3897/zookeys.376.6047)
Supplement: XML Treatment for Oecetis acciptrina [file zookeys.376.6047-treatment1.xml]

<!DOCTYPE tp:taxon-treatment
  PUBLIC "-//TaxonX//DTD Taxonomic Treatment Publishing DTD v0 20100105//EN" "tax-treatment-NSO.dtd">
<tp:taxon-treatment xmlns:tp="http://www.plazi.org/taxpub"><tp:treatment-meta><mixed-citation publication-type="journal"><person-group><name><surname>Blahnik</surname><given-names>Roger J.</given-names></name><name><surname>Holzenthal</surname><given-names>Ralph W.</given-names></name></person-group><article-title>Review and redescription of species in the <italic>Oecetis avara</italic> group, with the description of 15 new species (Trichoptera, Leptoceridae)</article-title><source>Zookeys</source><day>3</day><month>2</month><year>2014</year><volume>2014</volume><issue>376</issue><fpage>1</fpage><lpage>83</lpage><pub-id pub-id-type="doi">10.3897/zookeys.376.6047</pub-id></mixed-citation></tp:treatment-meta><tp:nomenclature><tp:taxon-name>
                        <tp:taxon-name-part taxon-name-part-type="genus">Oecetis</tp:taxon-name-part>
                        <tp:taxon-name-part taxon-name-part-type="species">acciptrina</tp:taxon-name-part>
                        <object-id xmlns:xlink="http://www.w3.org/1999/xlink" content-type="zoobank" xlink:type="simple">http://zoobank.org/35CDDAA0-2FA5-4E14-9E23-0D6854C081A3</object-id>
                        <object-id xmlns:xlink="http://www.w3.org/1999/xlink" xlink:type="simple">http://species-id.net/wiki/Oecetis_acciptrina</object-id>
                    </tp:taxon-name><tp:taxon-status xmlns:xlink="http://www.w3.org/1999/xlink" xlink:type="simple">sp. n.</tp:taxon-status><xref ref-type="fig" rid="F1">Figs 1</xref><xref ref-type="fig" rid="F26">, 52</xref><xref ref-type="supplementary-material" rid="S1">, Map 3</xref></tp:nomenclature><tp:treatment-sec sec-type="Diagnosis"><title>Diagnosis.</title><p>This species is readily identified by its small size and by the distinctive hooked apex of the phallobase, which is V-shaped in caudal view. In no other species that is similar in size, and within the geographic range of this species, is the ventral lobe of the inferior appendage so indistinctly demarcated from the dorsal lobe. Otherwise, this species is very similar in size and appearance to <italic><tp:taxon-name>Oecetis constricta</tp:taxon-name></italic> sp. n., or <italic><tp:taxon-name>Oecetis mexicana</tp:taxon-name></italic> sp. n., although it is slightly darker in color and with somewhat smaller forewing spots. Species sympatric with this species and also having the apex of the phallobase V-shaped in caudal view (<italic><tp:taxon-name>Oecetis metlacensis</tp:taxon-name></italic>, <italic><tp:taxon-name>Oecetis uncata</tp:taxon-name></italic> sp. n., and <italic><tp:taxon-name>Oecetis angularis</tp:taxon-name></italic> sp. n.) are much larger in size. The habitus figure for this species (<xref ref-type="fig" rid="F26">Fig. 52</xref>) is of a female, included because the pinned male (holotype) was partially denuded of setae. The female is smaller than the male and slightly darker, but similarly marked.</p></tp:treatment-sec><tp:treatment-sec sec-type="Adult"><title>Adult.</title><p>Forewing length: male (5.5 mm), female (5.3). Color yellowish-brown (darker than <italic><tp:taxon-name>Oecetis mexicana</tp:taxon-name></italic> sp. n.). Antennae whitish, with indistinct, narrow annulations at intersection of antennomeres. Forewing spots present, but relatively small and indistinct, not greatly contrasting with overall color of wing; spots at base of discal and thyridial cells, and base of fork V largest; veins of forewing chord lightly pigmented, relatively narrowly and evenly spaced, spots at opposite ends of chord evident; apical spots, at apices of major veins, present, but indistinct. Setae along veins in apical part of forewing semi-prostrate, somewhat laterally diverging, not conspicuously denser than on wing membrane. Fringe of setae along costal margin of forewing moderately dense, elongate, semi-erect.</p></tp:treatment-sec><tp:treatment-sec sec-type="Male genitalia"><title>Male genitalia.</title><p>Segment IX very short, with elongate setae along posterolateral margin. Tergum X with narrow, deflexed mesal lobe, apex of lobe inflated (lobulate), with small sensilla; lobe continuous basoventrally with short, paired lateral membranous projections. Preanal appendage moderately elongate, length about 3-4 times maximum width, simple in structure, apical setae elongate. Inferior appendage with prominent, but short, broadly rounded dorsal lobe and weakly projecting ventral lobe; ventral lobe either demarcated from dorsal lobe by broadly rounded invagination or forming weakly protruding, obtusely angled projection; posterior margin of ventral lobe, as viewed ventrally (<xref ref-type="fig" rid="F1">Fig. 1E</xref>), with mesal bend rounded, not angular, apical projections of paired appendages not strongly diverging; basomesal projection of appendage very weakly projecting, with short, stiff setae; dorsal lobe with stout, mesally-curved setae on dorsal margin and stout, ventrally-curved setae on mesal surface. Phallobase short, tubular basally, ventral apex abruptly and strongly down-curved at about apical third, nearly at right angle with base, apex acute; ventral apex, as viewed caudally, V-shaped (distinctly keeled) (<xref ref-type="fig" rid="F1">Fig. 1C</xref>). Phallotremal sclerite prominent, basally forming short tubular collar, ventral margin projecting, apex acute; asymmetrical lateral sclerite absent.</p><fig id="F1" position="float" orientation="portrait"><label>Figure 1.</label><caption><p><italic><tp:taxon-name>Oecetis acciptrina</tp:taxon-name></italic> sp. n., male genitalia: <bold>A</bold> lateral <bold>B</bold> phallic apparatus, lateral <bold>C</bold> phallic apparatus, caudal <bold>D</bold> inferior appendage, caudal <bold>E</bold> inferior appendage, ventral.</p></caption><graphic xmlns:xlink="http://www.w3.org/1999/xlink" xlink:href="ZooKeys-376-001-g001.jpg" position="float" orientation="portrait" xlink:type="simple"/></fig><!--PageBreak--></tp:treatment-sec><tp:treatment-sec sec-type="Holotype"><title>Holotype.</title><p><bold>Male</bold> (pinned), <bold>ECUADOR: Pichincha:</bold> Santo Domingo (47 km S), Río Palenque Biol. Station, el 750 m, 29.vii.1976, J. Cohen (NMNH) (UMSP000208335).</p></tp:treatment-sec><tp:treatment-sec sec-type="Paratypes"><title>Paratypes.</title><p><bold>COSTA RICA: Puntarenas:</bold> Reserva Biologica Carara, Quebrada Bonita, <named-content xmlns:xlink="http://www.w3.org/1999/xlink" content-type="dwc:verbatimCoordinates" xlink:type="simple">9°46.500'N, 84°36.300'W</named-content>, el 35 m, 18–20.v.1990, Holzenthal &amp; Blahnik, 1 male (alcohol) (UMSP); <bold>PANAMA: Canal Zone:</bold> Barro Colorado Island, 12.iii.1967, M. E. Irwin, 5 males, 6 females (alcohol) (NMNH); <bold>Chiriqui:</bold> Guadalupe Arriba, <named-content xmlns:xlink="http://www.w3.org/1999/xlink" content-type="dwc:verbatimCoordinates" xlink:type="simple">8°52.433'N, 82°33.217'W</named-content>, 6–12.vi.1984, H. Wolda, 1 male (alcohol) (NMNH); <bold>ECUADOR: Pichincha:</bold> same data as holotype, 2 females (pinned) (NMNH).</p></tp:treatment-sec><tp:treatment-sec sec-type="Etymology"><title>Etymology.</title><p>This species is named <italic><tp:taxon-name>Oecetis acciptrina</tp:taxon-name></italic> after the Latin word <italic>accipter</italic>, a hawk, and referring to the phallobase in this species, which has its ventral apex strongly bent, somewhat resembling a hawk’s bill.</p></tp:treatment-sec><tp:treatment-sec><!--Section generated to contain objects referenced in tp:taxon-treatment.--><fig id="F26" position="float" orientation="portrait"><label>Figures 46–45.</label><caption><p><italic><tp:taxon-name>Oecetis punctata</tp:taxon-name></italic> and <italic><tp:taxon-name>Oecetis avara</tp:taxon-name></italic> group species – lateral habitus (male). <bold>46</bold> <italic><tp:taxon-name>Oecetis punctata</tp:taxon-name></italic> Navás <bold>47</bold> <italic><tp:taxon-name>Oecetis angularis</tp:taxon-name></italic> sp. n. <bold>48</bold> <italic><tp:taxon-name>Oecetis tumida</tp:taxon-name></italic> sp. n. <bold>49</bold> <italic><tp:taxon-name>Oecetis patula</tp:taxon-name></italic> sp. n. <bold>50</bold> <italic><tp:taxon-name>Oecetis mexicana</tp:taxon-name></italic> sp. n. <bold>51</bold> <italic><tp:taxon-name>Oecetis campana</tp:taxon-name></italic> sp. n. <bold>52</bold> <italic><tp:taxon-name>Oecetis acciptrina</tp:taxon-name></italic> sp. n. (female) <bold>53</bold> <italic><tp:taxon-name>Oecetis maritza</tp:taxon-name></italic> sp. n. <bold>54</bold> <italic><tp:taxon-name>Oecetis agosta</tp:taxon-name></italic> sp. n. <bold>55</bold> <italic><tp:taxon-name>Oecetis protrusa</tp:taxon-name></italic> sp. n. <bold>56</bold> <italic><tp:taxon-name>Oecetis constricta</tp:taxon-name></italic> sp. n. <bold>57</bold> <italic><tp:taxon-name>Oecetis verrucula</tp:taxon-name></italic> sp. n.</p></caption><graphic xmlns:xlink="http://www.w3.org/1999/xlink" xlink:href="ZooKeys-376-001-g026.jpg" position="float" orientation="portrait" xlink:type="simple"/></fig><supplementary-material xmlns:xlink="http://www.w3.org/1999/xlink" id="S1" position="float" orientation="portrait" xlink:type="simple"><caption><p>Distribution of <italic><tp:taxon-name>Oecetis avara</tp:taxon-name></italic> group species. (doi: <ext-link ext-link-type="uri" xlink:href="http://dx.doi.org/10.3897/zookeys.376.6047.app" xlink:type="simple">10.3897/zookeys.376.6047.app</ext-link>) File format: WinZip archive of Google Earth Keyhole Markup files (zip, kmz).</p></caption><media xlink:href="ZooKeys-376-001-s001.zip" mimetype="WinZip archive of Google Earth Keyhole Markup files" mime-subtype="zip" position="float" orientation="portrait" xlink:type="simple"/></supplementary-material></tp:treatment-sec></tp:taxon-treatment>
