# Supplementary material for: Review and redescription of species in the Oecetis avara group, with the description of 15 new species (Trichoptera, Leptoceridae)
Source: Zookeys. 2014 Feb 3;(376):1–83. doi: 10.3897/zookeys.376.6047 (PMC3935421; doi:10.3897/zookeys.376.6047)
Supplement: XML Treatment for Oecetis angularis [file zookeys.376.6047-treatment3.xml]

<!DOCTYPE tp:taxon-treatment
  PUBLIC "-//TaxonX//DTD Taxonomic Treatment Publishing DTD v0 20100105//EN" "tax-treatment-NSO.dtd">
<tp:taxon-treatment xmlns:tp="http://www.plazi.org/taxpub"><tp:treatment-meta><mixed-citation publication-type="journal"><person-group><name><surname>Blahnik</surname><given-names>Roger J.</given-names></name><name><surname>Holzenthal</surname><given-names>Ralph W.</given-names></name></person-group><article-title>Review and redescription of species in the <italic>Oecetis avara</italic> group, with the description of 15 new species (Trichoptera, Leptoceridae)</article-title><source>Zookeys</source><day>3</day><month>2</month><year>2014</year><volume>2014</volume><issue>376</issue><fpage>1</fpage><lpage>83</lpage><pub-id pub-id-type="doi">10.3897/zookeys.376.6047</pub-id></mixed-citation></tp:treatment-meta><tp:nomenclature><tp:taxon-name>
                        <tp:taxon-name-part taxon-name-part-type="genus">Oecetis</tp:taxon-name-part>
                        <tp:taxon-name-part taxon-name-part-type="species">angularis</tp:taxon-name-part>
                        <object-id xmlns:xlink="http://www.w3.org/1999/xlink" content-type="zoobank" xlink:type="simple">http://zoobank.org/CBD87120-82F9-4DF7-9062-40993116FD69</object-id>
                        <object-id xmlns:xlink="http://www.w3.org/1999/xlink" xlink:type="simple">http://species-id.net/wiki/Oecetis_angularis</object-id>
                    </tp:taxon-name><tp:taxon-status xmlns:xlink="http://www.w3.org/1999/xlink" xlink:type="simple">sp. n.</tp:taxon-status><xref ref-type="fig" rid="F3">Figs 3</xref><xref ref-type="fig" rid="F24">, 33</xref><xref ref-type="fig" rid="F26">, 47</xref><xref ref-type="supplementary-material" rid="S1">, Map 1</xref></tp:nomenclature><tp:treatment-sec sec-type="Diagnosis"><title>Diagnosis.</title><p><italic><tp:taxon-name>Oecetis angularis</tp:taxon-name></italic> sp. n. is diagnosed by its intermediate size, coloration (yellow, with distinct forewing spots), weakly protruding, but angularly demarcated ventral lobe of the inferior appendage (<xref ref-type="fig" rid="F3">Fig. 3A</xref>), and by having a phallobase with its ventral apex acutely angled (V-shaped), as viewed caudally (<xref ref-type="fig" rid="F3">Fig. 3C</xref>). The ventral margin of the phallobase is arched rather than strongly bent, as viewed laterally. Other species in which the apex of the phallobase is V-shaped in caudal view include <italic><tp:taxon-name>Oecetis metlacensis</tp:taxon-name></italic>, <italic><tp:taxon-name>Oecetis uncata</tp:taxon-name></italic> sp. n., and <italic><tp:taxon-name>Oecetis apache</tp:taxon-name></italic> sp. n., all of which are slightly larger in size, darker in color (yellowish-brown or light brown), and have the phallobase more strongly arched or bent as viewed laterally, and <italic><tp:taxon-name>Oecetis acciptrina</tp:taxon-name></italic>, which is much smaller in size and has the phallobase very strongly bent or hooked near its apex as viewed laterally. <italic><tp:taxon-name>Oecetis metlacensis</tp:taxon-name></italic> and <italic><tp:taxon-name>Oecetis apache</tp:taxon-name></italic> additionally differ by having much less prominent forewing spots (absent in <italic><tp:taxon-name>Oecetis apache</tp:taxon-name></italic>).</p><!--PageBreak--><p>Despite the resemblance of the genitalia to the above mentioned species, in overall appearance (size, color and forewing spotting) <italic><tp:taxon-name>Oecetis angularis</tp:taxon-name></italic> probably more closely resembles <italic><tp:taxon-name>Oecetis protrusa</tp:taxon-name></italic> sp. n., <italic><tp:taxon-name>Oecetis tumida</tp:taxon-name></italic> sp. n., or <italic><tp:taxon-name>Oecetis mexicana</tp:taxon-name></italic>, sp. n., all of which differ in having the apex of the phallobase U-shaped in caudal view (although the shape of the apex may be somewhat difficult to discern in <italic><tp:taxon-name>Oecetis tumida</tp:taxon-name></italic> due to its bulbous expansion). A distinction can be made on the basis that the ventral margin of the phallobase is not “keeled” preapically in species described as having a U-shaped apex. The general shape of the inferior appendage in <italic><tp:taxon-name>Oecetis angularis</tp:taxon-name></italic>, with a weakly protruding ventral lobe, is most similar to <italic><tp:taxon-name>Oecetis tumida</tp:taxon-name></italic>, which is also similar in size; <italic><tp:taxon-name>Oecetis tumida</tp:taxon-name></italic> differs in having the ventral margin the phallobase noticeably convexly rounded preapically, as viewed laterally (<xref ref-type="fig" rid="F18">Fig. 24B</xref>), somewhat as in <italic><tp:taxon-name>Oecetis protrusa</tp:taxon-name></italic>. In Costa Rica, where <italic><tp:taxon-name>Oecetis angularis</tp:taxon-name></italic> and <italic><tp:taxon-name>Oecetis protrusa</tp:taxon-name></italic> have been found together, <italic><tp:taxon-name>Oecetis angularis</tp:taxon-name></italic> is generally somewhat larger in size than <italic><tp:taxon-name>Oecetis protrusa</tp:taxon-name></italic>. In other parts of their ranges, however, size differences seem to be less apparent.</p><p>In size, color, and forewing spotting <italic><tp:taxon-name>Oecetis angularis</tp:taxon-name></italic> is also nearly identical to <italic><tp:taxon-name>Oecetis punctata</tp:taxon-name></italic>, with which it may co-occur. However, the differences in the shape of the inferior appendages of the males, as well as the arrangement of the crossveins of the chord, as discussed above for characters separating the <italic><tp:taxon-name>Oecetis avara</tp:taxon-name></italic> and <italic><tp:taxon-name>Oecetis punctata</tp:taxon-name></italic> groups, should readily distinguish them.</p></tp:treatment-sec><tp:treatment-sec sec-type="Adult"><title>Adult.</title><p>Forewing length: male (9.3–10.8 mm); female (6.3–9.0 mm). Color pale yellowish to brownish-yellow (similar to <!--PageBreak--><italic><tp:taxon-name>Oecetis mexicana</tp:taxon-name></italic>); forewing spots distinct, spots at base of discal and thyridial cells large or moderately large, other spots smaller; veins of forewing chord widely spaced, <italic>s</italic> and <italic>r-m</italic> veins slightly closer; chord with small spots at juncture of major veins, spots at opposite ends of chord larger; spots at apices of major veins small, pigmentation confined to vein. Setae along veins in apical part of forewing elongate, semi-prostrate, laterally diverging. Fringe of setae along costal margin of forewing moderate in length, somewhat projecting, not conspicuously erect.</p></tp:treatment-sec><tp:treatment-sec sec-type="Male genitalia"><title>Male genitalia.</title><p>Segment IX very short, with elongate setae along posterolateral margin. Preanal appendage moderately elongate, simple in structure, apical setae more elongate. Tergum X with elongate, narrow, deflexed mesal lobe, apex of lobe slightly enlarged, with numerous small sensilla; mesal lobe continuous basoventrally with short, paired lateral membranous or lightly sclerotized projections. Inferior appendage with prominent rounded dorsal process and angularly projecting ventral process; ventral process not strongly projecting, forming an approximate right angle with dorsal process; basomesal projection rounded, moderately prominent, with short, stout mesally directed setae; dorsal process with stout, ventrally curved setae; base of appendage, as viewed ventrally (<xref ref-type="fig" rid="F3">Fig. 3E</xref>), distinctly angled. Phallobase short and tubular basally, with relatively elongate, arched ventral apex; apex, as viewed caudally, with ventral margin sharply V-shaped and slightly keeled (<xref ref-type="fig" rid="F3">Fig. 3C</xref>); phallotremal sclerite elongate, prominent.</p><fig id="F3" position="float" orientation="portrait"><label>Figure 3.</label><caption><p><italic><tp:taxon-name>Oecetis angularis</tp:taxon-name></italic> sp. n., male genitalia: <bold>A</bold> lateral <bold>B</bold> phallic apparatus, lateral <bold>C</bold> phallic apparatus, caudal <bold>D</bold> inferior appendage, caudal <bold>E</bold> inferior appendage, ventral.</p></caption><graphic xmlns:xlink="http://www.w3.org/1999/xlink" xlink:href="ZooKeys-376-001-g003.jpg" position="float" orientation="portrait" xlink:type="simple"/></fig></tp:treatment-sec><tp:treatment-sec sec-type="Holotype"><title>Holotype.</title><p><bold>Male</bold>(pinned), <bold>COSTA RICA: Puntarenas:</bold> Río Bellavista, ca. 1.5 km NW Las Alturas, <named-content xmlns:xlink="http://www.w3.org/1999/xlink" content-type="dwc:verbatimCoordinates" xlink:type="simple">8°57.060'N, 82°50.760'W</named-content>, el 1400 m, 16-17.iii.1991, Holzenthal, Muñoz, Huisman (UMSP) (UMSP000208089).</p></tp:treatment-sec><tp:treatment-sec sec-type="Paratypes"><title>Paratypes.</title><p><bold>GUATEMALA: Suchitepequez:</bold> Finca Moca, 12.vi.1966, Flint &amp; Ortiz, 1 male, 1 female (pinned) (NMNH); Puente Ixtacapa, 18-19.vi.1966, Flint &amp; Ortiz, 1 male (pinned)(NMNH); <bold>COSTA RICA:</bold> Arenal, Quebrada Trondorancito, 24.vii.1967, O. S. Flint, Jr., 13 males, 9 females (pinned) (NMNH); La Suiza, 17.vi.1967, Flint &amp; Ortiz, 1 male (pinned) (NMNH); Río Seco, NW Esparta, 28.vii.1967, O. S. Flint, Jr., 1 male (alcohol) (NMNH); <bold>Alajuela:</bold> Reserva Forestal San Ramon, Río San Lorencito and tribs., <named-content xmlns:xlink="http://www.w3.org/1999/xlink" content-type="dwc:verbatimCoordinates" xlink:type="simple">10°12.960'N, 84°36.420'W</named-content>, el 980 m, 30.iii.-1.iv.1987, Holzenthal, Hamilton, Heyn, 1 male (alcohol) (UMSP); Río Pizote, ca. 5 km N Dos Ríos, <named-content xmlns:xlink="http://www.w3.org/1999/xlink" content-type="dwc:verbatimCoordinates" xlink:type="simple">10°56.880'N, 85°17.460'W</named-content>, el 470 m, 9.iii.1986, Holzenthal &amp; Fasth, 1 male (pinned), 16 males, 15 females (alcohol) (UMSP); <bold>Cartago:</bold> Río Reventazón in CATIE along Sendero Espaveles, <named-content xmlns:xlink="http://www.w3.org/1999/xlink" content-type="dwc:verbatimCoordinates" xlink:type="simple">9°53.580'N, 83°39.060'W</named-content>, el 500 m, 22.iii.1991, Muñoz, 5 males, 2 females (pinned), 1 male (alcohol) (UMSP); <bold>Limón:</bold> Río Banano, 16 km WSW Bomba, <named-content xmlns:xlink="http://www.w3.org/1999/xlink" content-type="dwc:verbatimCoordinates" xlink:type="simple">9°52.280'N, 83°10.020'W</named-content>, el 150 m, 26.iii.1987, Holzenthal, Hamilton, Heyn, 2 males, 2 females (pinned) (UMSP); Río Telire and small trib., SE Suretka, <named-content xmlns:xlink="http://www.w3.org/1999/xlink" content-type="dwc:verbatimCoordinates" xlink:type="simple">9°33.240'N, 82°53.520'W</named-content>, el 48 m, 1.ii.1986, 1 male, 1 female (pinned) (UMSP); Res. Biol. Barbilla, Río Dantas, <named-content xmlns:xlink="http://www.w3.org/1999/xlink" content-type="dwc:verbatimCoordinates" xlink:type="simple">9°59.640'N, 83°26.580'W</named-content>, el 300 m, 27-30.i.1992, Holzenthal, Muñoz, Kjer, 7 males (alcohol) (UMSP); <bold>Puntarenas:</bold> same data as holotype, 15 males, 8 females (pinned) (UMSP); Río Cotón in Las Alturas, <named-content xmlns:xlink="http://www.w3.org/1999/xlink" content-type="dwc:verbatimCoordinates" xlink:type="simple">8°56.280'N, 82°49.560'W</named-content>, el 1360 m, 18.iii.1991, Holzenthal Muñoz, Huisman, 18 males, 7 females (pinned), 10 males, 18 females (alcohol) (UMSP); same location, 12.viii.1990, Holzenthal, Blahnik, Muñoz, 7 males, 1 female (pinned), 8 males (alcohol) (UMSP); Río Jaba, 2.4 km (air) NW San Vito, <named-content xmlns:xlink="http://www.w3.org/1999/xlink" content-type="dwc:verbatimCoordinates" xlink:type="simple">8°49.920'N, 82°59.460'W</named-content>, el 970 m, 13.vi.1986, Holzenthal, Heyn, Armitage, 1 male (pinned), 1 male, 1 female (alcohol) (UMSP); Río <!--PageBreak-->Ceibo, route 2, ca. 6 km W road to Buenos Aires, <named-content xmlns:xlink="http://www.w3.org/1999/xlink" content-type="dwc:verbatimCoordinates" xlink:type="simple">9°8.940'N, 83°22.620'W</named-content>, el 250 m, 20.ii.1986, Holzenthal, Morse, Fasth, 1 male (alcohol) (UMSP); Río Singri, ca. 2 km (air) S Finca Helechales, <named-content xmlns:xlink="http://www.w3.org/1999/xlink" content-type="dwc:verbatimCoordinates" xlink:type="simple">9°3.420'N, 83°4.920'W</named-content>, el 720 m, 21.ii.1986, Holzenthal, Morse, Fasth, 10 males, 20 females (alcohol) (UMSP); <bold>ECUADOR: Cotopaxi:</bold> Latacunga, 133 km W, 2.vii.1975, el 1080 m, A. Langley &amp; J. Cohen, 1 male (pinned) (NMNH); Quevedo, 36 km NE, el 335 m, 2.vii.1976, J. Cohen, 9 males, 4 females (alcohol) (NMNH); <bold>Loja:</bold> Río Puyango, el 300 m, 17-18.viii.1977, L. E. Peña G., 2 males, 1 female (pinned) (NMNH); <bold>Pichincha:</bold> Santo Domingo de los Colorados, 14. km E, 5.vii.1975, Langley &amp; Cohen, 1 male (pinned) (NMNH).</p></tp:treatment-sec><tp:treatment-sec sec-type="Etymology"><title>Etymology.</title><p>This species is named <italic><tp:taxon-name>Oecetis angularis</tp:taxon-name></italic> for the acutely angled ventral apex of the phallobase, as seen in caudal view.</p></tp:treatment-sec><tp:treatment-sec><!--Section generated to contain objects referenced in tp:taxon-treatment.--><fig id="F24" position="float" orientation="portrait"><label>Figures 33–34.</label><caption><p>Wings of <italic><tp:taxon-name>Oecetis avara</tp:taxon-name></italic> group species. 33 <italic><tp:taxon-name>Oecetis angularis</tp:taxon-name></italic> sp. n. 34 <italic><tp:taxon-name>Oecetis houghtoni</tp:taxon-name></italic> sp. n.: <bold>A</bold> forewing B hind wing.</p></caption><graphic xmlns:xlink="http://www.w3.org/1999/xlink" xlink:href="ZooKeys-376-001-g024.jpg" position="float" orientation="portrait" xlink:type="simple"/></fig><fig id="F26" position="float" orientation="portrait"><label>Figures 46–45.</label><caption><p><italic><tp:taxon-name>Oecetis punctata</tp:taxon-name></italic> and <italic><tp:taxon-name>Oecetis avara</tp:taxon-name></italic> group species – lateral habitus (male). <bold>46</bold> <italic><tp:taxon-name>Oecetis punctata</tp:taxon-name></italic> Navás <bold>47</bold> <italic><tp:taxon-name>Oecetis angularis</tp:taxon-name></italic> sp. n. <bold>48</bold> <italic><tp:taxon-name>Oecetis tumida</tp:taxon-name></italic> sp. n. <bold>49</bold> <italic><tp:taxon-name>Oecetis patula</tp:taxon-name></italic> sp. n. <bold>50</bold> <italic><tp:taxon-name>Oecetis mexicana</tp:taxon-name></italic> sp. n. <bold>51</bold> <italic><tp:taxon-name>Oecetis campana</tp:taxon-name></italic> sp. n. <bold>52</bold> <italic><tp:taxon-name>Oecetis acciptrina</tp:taxon-name></italic> sp. n. (female) <bold>53</bold> <italic><tp:taxon-name>Oecetis maritza</tp:taxon-name></italic> sp. n. <bold>54</bold> <italic><tp:taxon-name>Oecetis agosta</tp:taxon-name></italic> sp. n. <bold>55</bold> <italic><tp:taxon-name>Oecetis protrusa</tp:taxon-name></italic> sp. n. <bold>56</bold> <italic><tp:taxon-name>Oecetis constricta</tp:taxon-name></italic> sp. n. <bold>57</bold> <italic><tp:taxon-name>Oecetis verrucula</tp:taxon-name></italic> sp. n.</p></caption><graphic xmlns:xlink="http://www.w3.org/1999/xlink" xlink:href="ZooKeys-376-001-g026.jpg" position="float" orientation="portrait" xlink:type="simple"/></fig><supplementary-material xmlns:xlink="http://www.w3.org/1999/xlink" id="S1" position="float" orientation="portrait" xlink:type="simple"><caption><p>Distribution of <italic><tp:taxon-name>Oecetis avara</tp:taxon-name></italic> group species. (doi: <ext-link ext-link-type="uri" xlink:href="http://dx.doi.org/10.3897/zookeys.376.6047.app" xlink:type="simple">10.3897/zookeys.376.6047.app</ext-link>) File format: WinZip archive of Google Earth Keyhole Markup files (zip, kmz).</p></caption><media xlink:href="ZooKeys-376-001-s001.zip" mimetype="WinZip archive of Google Earth Keyhole Markup files" mime-subtype="zip" position="float" orientation="portrait" xlink:type="simple"/></supplementary-material><fig id="F18" position="float" orientation="portrait"><label>Figure 24.</label><caption><p><italic><tp:taxon-name>Oecetis tumida</tp:taxon-name></italic> sp. n., male genitalia: <bold>A</bold> lateral <bold>B</bold> phallic apparatus, lateral <bold>C</bold> phallic apparatus, caudal <bold>D</bold> phallic apparatus, ventral <bold>E</bold> inferior appendage, caudal <bold>F</bold> inferior appendage, ventral <bold>G</bold> egment IX and tergum X, dorsal.</p></caption><graphic xmlns:xlink="http://www.w3.org/1999/xlink" xlink:href="ZooKeys-376-001-g018.jpg" position="float" orientation="portrait" xlink:type="simple"/></fig></tp:treatment-sec></tp:taxon-treatment>
