# Supplementary material for: Review and redescription of species in the Oecetis avara group, with the description of 15 new species (Trichoptera, Leptoceridae)
Source: Zookeys. 2014 Feb 3;(376):1–83. doi: 10.3897/zookeys.376.6047 (PMC3935421; doi:10.3897/zookeys.376.6047)
Supplement: XML Treatment for Oecetis apache [file zookeys.376.6047-treatment4.xml]

<!DOCTYPE tp:taxon-treatment
  PUBLIC "-//TaxonX//DTD Taxonomic Treatment Publishing DTD v0 20100105//EN" "tax-treatment-NSO.dtd">
<tp:taxon-treatment xmlns:tp="http://www.plazi.org/taxpub"><tp:treatment-meta><mixed-citation publication-type="journal"><person-group><name><surname>Blahnik</surname><given-names>Roger J.</given-names></name><name><surname>Holzenthal</surname><given-names>Ralph W.</given-names></name></person-group><article-title>Review and redescription of species in the <italic>Oecetis avara</italic> group, with the description of 15 new species (Trichoptera, Leptoceridae)</article-title><source>Zookeys</source><day>3</day><month>2</month><year>2014</year><volume>2014</volume><issue>376</issue><fpage>1</fpage><lpage>83</lpage><pub-id pub-id-type="doi">10.3897/zookeys.376.6047</pub-id></mixed-citation></tp:treatment-meta><tp:nomenclature><tp:taxon-name>
                        <tp:taxon-name-part taxon-name-part-type="genus">Oecetis</tp:taxon-name-part>
                        <tp:taxon-name-part taxon-name-part-type="species">apache</tp:taxon-name-part>
                        <object-id xmlns:xlink="http://www.w3.org/1999/xlink" content-type="zoobank" xlink:type="simple">http://zoobank.org/2C581B2E-8AFA-41C2-920F-8A3AC519121C</object-id>
                        <object-id xmlns:xlink="http://www.w3.org/1999/xlink" xlink:type="simple">http://species-id.net/wiki/Oecetis_apache</object-id>
                    </tp:taxon-name><tp:taxon-status xmlns:xlink="http://www.w3.org/1999/xlink" xlink:type="simple">sp. n.</tp:taxon-status><xref ref-type="fig" rid="F4">Figs 4</xref><xref ref-type="fig" rid="F25">, 37</xref><xref ref-type="supplementary-material" rid="S1">, Map 2</xref><tp:nomenclature-citation-list><tp:nomenclature-citation><tp:taxon-name>Oecetis metlacensis</tp:taxon-name><comment>. <xref ref-type="bibr" rid="B26">Houghton 2001</xref>: 91.</comment></tp:nomenclature-citation></tp:nomenclature-citation-list></tp:nomenclature><tp:treatment-sec sec-type="Diagnosis"><title>Diagnosis.</title><p>In size, general color and diagnostic features, which include a phallobase angularly bent or strongly arched in the middle and with a V-shaped apex as viewed caudally, this species most closely resembles <italic><tp:taxon-name>Oecetis metlacensis</tp:taxon-name></italic>, and was identified as such by <xref ref-type="bibr" rid="B26">Houghton (2001)</xref> in reporting that species for the first time from the United States. However, on direct comparison (and as noted by Houghton) there are some differences. Notably, the dorsal lobe of the inferior appendage is more robust, the angle it makes with the ventral lobe is less pronounced, and the forewings seem to lack any spotting at all. Additionally, the forewings are proportionately wider than those of <italic><tp:taxon-name>Oecetis metlacensis</tp:taxon-name></italic>. In color and general form, particularly in the overall shape of the inferior appendages, it is also very similar to <italic><tp:taxon-name>Oecetis disjuncta</tp:taxon-name></italic>, which differs in that the apex of the phallobase is U-shaped or rounded in caudal view, rather than V-shaped.</p></tp:treatment-sec><tp:treatment-sec sec-type="Adult"><title>Adult.</title><p>Forewing length: male (11.5–12.8 mm), female (10.3 mm). Color tan (light brown). Antennae whitish with indistinct, narrow annulations at intersection of antennomeres. Forewing spots absent; veins of forewing chord with <italic>m</italic> widely spaced, <italic>s</italic> and <italic>r-m</italic> veins relatively close. Forewings slightly broader than <italic><tp:taxon-name>Oecetis metlacensis</tp:taxon-name></italic>. Setae along veins in apical part of forewing mostly apically directed, not or only slightly laterally diverging. Fringe of setae along costal margin of forewing dense, short, not strongly projecting.</p></tp:treatment-sec><tp:treatment-sec sec-type="Male genitalia"><title>Male genitalia.</title><p>Segment IX very short, with elongate setae along posterolateral margin. Tergum X with narrow, deflexed mesal lobe, lobe short, tapering apically, apex with small sensilla; lobe continuous basoventrally with paired lateral membranous projections. Preanal appendage moderately elongate, length 3-5 times maximum width (in some as long as <!--PageBreak--><italic><tp:taxon-name>Oecetis disjuncta</tp:taxon-name></italic>), simple in structure, apical setae elongate. Inferior appendage with prominent rounded dorsal lobe and scarcely projecting ventral lobe, separated from dorsal lobe by shallow, rounded notch; posterior margin of ventral lobe, as viewed ventrally (<xref ref-type="fig" rid="F4">Fig. 4E</xref>), with rounded bend near base, apices of lobes strongly diverging; basomesal projection of appendage forming distinct rounded projection with short, stiff setae; dorsal lobe with stout, mesally-curved setae on dorsal margin, anteroventrally directed setae on anterior margin, and ventrally-curved setae on mesal surface. Phallobase relatively elongate and tubular basally, ventral apex about as long as base, strongly, subangularly deflexed; ventral apex, as viewed caudally, V-shaped (distinctly keeled) (<xref ref-type="fig" rid="F4">Fig. 4C</xref>). Phallotremal sclerite prominent, basally forming tubular collar, ventral margin somewhat projecting, apex acute; asymmetrical lateral sclerite absent.</p><fig id="F4" position="float" orientation="portrait"><label>Figure 4.</label><caption><p><italic><tp:taxon-name>Oecetis apache</tp:taxon-name></italic> sp. n., male genitalia: <bold>A</bold> lateral <bold>B</bold> phallic apparatus, lateral <bold>C</bold> phallic apparatus, caudal <bold>D</bold> inferior appendage, caudal <bold>E</bold> inferior appendage, ventral.</p></caption><graphic xmlns:xlink="http://www.w3.org/1999/xlink" xlink:href="ZooKeys-376-001-g004.jpg" position="float" orientation="portrait" xlink:type="simple"/></fig></tp:treatment-sec><tp:treatment-sec sec-type="Holotype"><title>Holotype.</title><p><bold>Male</bold> (pinned), <bold>USA: Arizona:</bold> Apache Co., W. Fork Black R., FR 68 @ West Fork Campground, <named-content xmlns:xlink="http://www.w3.org/1999/xlink" content-type="dwc:verbatimCoordinates" xlink:type="simple">33°46.676'N, 109°24.291'W</named-content>, el 2438 m, 18.vi.1999, D. Houghton (UMSP) (UMSP000021236).</p></tp:treatment-sec><tp:treatment-sec sec-type="Paratypes"><title>Paratypes.</title><p><bold>USA: Arizona:</bold> same locality and date as holotype, 5 males, 1 female (pinned) (UMSP) (NMNH); same locality, 19.vi.1999, D.C. Houghton, 24 males (alcohol) (UMSP); Apache Co. E Fork Black River, F.R. 249, Three Forks Crossing, Apache-Sitgeaves National Forest, <named-content xmlns:xlink="http://www.w3.org/1999/xlink" content-type="dwc:verbatimCoordinates" xlink:type="simple">33°51.300'N, 109°18.890'W</named-content>, el 2530 m, 18.vi.1999, <!--PageBreak-->D.C. Houghton, 5 males (alcohol) (UMSP); <bold>New Mexico:</bold> Catron Co., Gila National Monument, el 1829 m, 4.vii.1964, D.R. Davis, 1 male (pinned) (NMNH).</p></tp:treatment-sec><tp:treatment-sec sec-type="Etymology"><title>Etymology.</title><p>This species is named <italic><tp:taxon-name>Oecetis apache</tp:taxon-name></italic>, used as a noun in apposition, after Apache Co., Arizona, where the holotype specimen was collected, but also referring to its general southwestern U.S. distribution, homeland of the Apache.</p></tp:treatment-sec><tp:treatment-sec><!--Section generated to contain objects referenced in tp:taxon-treatment.--><fig id="F25" position="float" orientation="portrait"><label>Figures 35–45.</label><caption><p><italic><tp:taxon-name>Oecetis avara</tp:taxon-name></italic> group species – lateral habitus (male). <bold>35</bold> <italic><tp:taxon-name>Oecetis uncata</tp:taxon-name></italic> sp. n. <bold>36</bold> <italic><tp:taxon-name>Oecetis metlacensis</tp:taxon-name></italic> Bueno-Soria <bold>37</bold> <italic><tp:taxon-name>Oecetis apache</tp:taxon-name></italic> sp. n. <bold>38</bold> <italic><tp:taxon-name>Oecetis sordida</tp:taxon-name></italic> sp. n. <bold>39</bold> <italic><tp:taxon-name>Oecetis disjuncta</tp:taxon-name></italic> (Banks) <bold>40</bold> <italic><tp:taxon-name>Oecetis avara</tp:taxon-name></italic> (Banks) – Florida <bold>41</bold> <italic><tp:taxon-name>Oecetis avara</tp:taxon-name></italic> (Banks) – Minnesota <bold>42</bold> <italic><tp:taxon-name>Oecetis houghtoni</tp:taxon-name></italic> sp. n. <bold>43</bold> <italic><tp:taxon-name>Oecetis elata</tp:taxon-name></italic> Denning &amp; Sykora 44 <italic><tp:taxon-name>Oecetis verrucula</tp:taxon-name></italic> sp. n. <bold>45</bold> <italic><tp:taxon-name>Oecetis</tp:taxon-name></italic> species nr. houghtoni – Tennessee.</p></caption><graphic xmlns:xlink="http://www.w3.org/1999/xlink" xlink:href="ZooKeys-376-001-g025.jpg" position="float" orientation="portrait" xlink:type="simple"/></fig><supplementary-material xmlns:xlink="http://www.w3.org/1999/xlink" id="S1" position="float" orientation="portrait" xlink:type="simple"><caption><p>Distribution of <italic><tp:taxon-name>Oecetis avara</tp:taxon-name></italic> group species. (doi: <ext-link ext-link-type="uri" xlink:href="http://dx.doi.org/10.3897/zookeys.376.6047.app" xlink:type="simple">10.3897/zookeys.376.6047.app</ext-link>) File format: WinZip archive of Google Earth Keyhole Markup files (zip, kmz).</p></caption><media xlink:href="ZooKeys-376-001-s001.zip" mimetype="WinZip archive of Google Earth Keyhole Markup files" mime-subtype="zip" position="float" orientation="portrait" xlink:type="simple"/></supplementary-material></tp:treatment-sec><ref-list><ref id="B26"><mixed-citation xmlns:xlink="http://www.w3.org/1999/xlink" xlink:type="simple"><person-group><name name-style="western"><surname>Houghton</surname><given-names>DC</given-names></name></person-group> (<year>2001</year>) <article-title>Caddisfly (Trichoptera) records from the Apache National Forest, eastern Arizona.</article-title><source>Entomological News</source><volume>112</volume>: <fpage>85</fpage>-<lpage>93</lpage>.</mixed-citation></ref></ref-list></tp:taxon-treatment>
