# Supplementary material for: Review and redescription of species in the Oecetis avara group, with the description of 15 new species (Trichoptera, Leptoceridae)
Source: Zookeys. 2014 Feb 3;(376):1–83. doi: 10.3897/zookeys.376.6047 (PMC3935421; doi:10.3897/zookeys.376.6047)
Supplement: XML Treatment for Oecetis avara [file zookeys.376.6047-treatment5.xml]

<!DOCTYPE tp:taxon-treatment
  PUBLIC "-//TaxonX//DTD Taxonomic Treatment Publishing DTD v0 20100105//EN" "tax-treatment-NSO.dtd">
<tp:taxon-treatment xmlns:tp="http://www.plazi.org/taxpub"><tp:treatment-meta><mixed-citation publication-type="journal"><person-group><name><surname>Blahnik</surname><given-names>Roger J.</given-names></name><name><surname>Holzenthal</surname><given-names>Ralph W.</given-names></name></person-group><article-title>Review and redescription of species in the <italic>Oecetis avara</italic> group, with the description of 15 new species (Trichoptera, Leptoceridae)</article-title><source>Zookeys</source><day>3</day><month>2</month><year>2014</year><volume>2014</volume><issue>376</issue><fpage>1</fpage><lpage>83</lpage><pub-id pub-id-type="doi">10.3897/zookeys.376.6047</pub-id></mixed-citation></tp:treatment-meta><tp:nomenclature><tp:taxon-name>
                        <tp:taxon-name-part taxon-name-part-type="genus">Oecetis</tp:taxon-name-part>
                        <tp:taxon-name-part taxon-name-part-type="species">avara</tp:taxon-name-part>
                        <object-id xmlns:xlink="http://www.w3.org/1999/xlink" xlink:type="simple">http://species-id.net/wiki/Oecetis_avara</object-id>
                    </tp:taxon-name><tp:taxon-authority>(Banks)</tp:taxon-authority><xref ref-type="fig" rid="F5">Figs 5</xref><xref ref-type="fig" rid="F11">, 13</xref><xref ref-type="fig" rid="F11">, 14</xref><xref ref-type="fig" rid="F25">, 40</xref><xref ref-type="fig" rid="F25">, 41</xref><xref ref-type="supplementary-material" rid="S1">, Map 2</xref><tp:nomenclature-citation-list><tp:nomenclature-citation><tp:taxon-name>Setodes avara</tp:taxon-name><comment><xref ref-type="bibr" rid="B3">Banks 1895</xref>: 316. [holotype male, Sherbrook Canada, pinned with genitalia in vial, MCZ type 11553].</comment></tp:nomenclature-citation><tp:nomenclature-citation><tp:taxon-name>Oecetina avara</tp:taxon-name><comment> (Banks): Banks 1899: 214.</comment></tp:nomenclature-citation><tp:nomenclature-citation><tp:taxon-name>Oecetodes avara</tp:taxon-name><comment> (Banks): <xref ref-type="bibr" rid="B50">Ulmer 1905</xref>: 129.</comment></tp:nomenclature-citation><tp:nomenclature-citation><tp:taxon-name>Oecetis avara</tp:taxon-name><comment> (Banks): Sibley 1926: 105, 189; <xref ref-type="bibr" rid="B7">Betten 1934</xref>: 269 (plate 34, Figs 1–3) [description, illustration]; <xref ref-type="bibr" rid="B43">Ross 1944</xref>: 240 (figures 813, 818A, 828) [description, illustration]; <xref ref-type="bibr" rid="B13">Denning 1956</xref>: 267 (fig. 10: 34d) [illustration]; <xref ref-type="bibr" rid="B49">Smith and Lehmkuhl 1980</xref>: 641 (Figs 3–4, 6, 8, 11, 15, 17, 19–20, 22, 24, 27–28, 35–36, 39, 42, 44, 49, 50) [description, illustration, distribution]; Bueno and Flint 1980: [distribution – Mexico, Central America, Venezuela]; <xref ref-type="bibr" rid="B11">Bueno-Soria 1981</xref>: 111 (fig. 5A) [illustration only]; <xref ref-type="bibr" rid="B18">Flint 1981</xref>: 96 (fig. 364) [illustration, distribution – Colombia]; <xref ref-type="bibr" rid="B10">Botosaneanu and Alkins-Koo 1993</xref>: 35 [distribution – Trinidad &amp; Tobago]; <xref ref-type="bibr" rid="B19">Flint 1996a</xref>: 104 [distribution – Trinidad &amp; Tobago]; <xref ref-type="bibr" rid="B20">Flint 1996b</xref>: 423 [distribution – Peru]. <xref ref-type="bibr" rid="B36">Moulton and Stewart 1996</xref>: 150 (fig. 407) [illustration, distribution]; <xref ref-type="bibr" rid="B44">Rueda Martín et al. 2011</xref>: 21 (fig. 2A-F) [illustration, distribution – Bolivia].</comment></tp:nomenclature-citation><tp:nomenclature-citation><tp:taxon-name>Oecetis (Oecetodes) avara</tp:taxon-name><comment> (Banks): <xref ref-type="bibr" rid="B16">Fischer 1966</xref>: 153; <xref ref-type="bibr" rid="B17">1972</xref>: 150.</comment></tp:nomenclature-citation><tp:nomenclature-citation><tp:taxon-name>Oecetis (Pseudosetodes) avara</tp:taxon-name><comment> (Banks): <xref ref-type="bibr" rid="B12">Chen 1993</xref> (unpublished): (Figs 27A–D, J-M) [description, illustration, distribution].</comment></tp:nomenclature-citation></tp:nomenclature-citation-list></tp:nomenclature><tp:treatment-sec sec-type="Diagnosis"><title>Diagnosis.</title><p>This species is similar to and most likely to be confused with <!--PageBreak--><italic><tp:taxon-name>Oecetis houghtoni</tp:taxon-name></italic> sp. n., especially due to their sympatric distributions and relatively minor morphological differences. Unfortunately, the range of variation for the 2 species has not been fully established and specimens from some localities may not be currently diagnosable if they do not conform closely to the holotypes for the 2 species (see remarks section following the species description). The holotype of <italic><tp:taxon-name>Oecetis avara</tp:taxon-name></italic> is characterized by a very well developed ventral lobe of the inferior appendage that forms a prominent, acutely angled projection. The ventral margin is distinctly elongate (see <xref ref-type="fig" rid="F11">Figs 11–14</xref> for comparison to <italic><tp:taxon-name>Oecetis houghtoni</tp:taxon-name></italic>). Some evidence of “wrinkling” is apparent at the point of articulation between the dorsal and ventral lobes; this is distinctly more noticeable than in <italic><tp:taxon-name>Oecetis houghtoni</tp:taxon-name></italic> due to the sharper angle of articulation. Also, as compared to <italic><tp:taxon-name>Oecetis houghtoni</tp:taxon-name></italic>, the phallobase is usually more distinctly sclerotized and arched ventrally, with its apex strongly downturned and very finely striate, often with the extreme apex slightly ridged or burred. Unfortunately, characters of the phallobase are subtle and also variable within the 2 species and thus may not always be completely diagnostic. Although the holotype of <italic><tp:taxon-name>Oecetis avara</tp:taxon-name></italic> itself is grayish-brown in color, with forewings only weakly spotted (possibly as a result of the specimen being somewhat faded), specimens from most areas of its distribution, including those from Minnesota, are distinctly lighter in color than <italic><tp:taxon-name>Oecetis houghtoni</tp:taxon-name></italic> and also have more prominent forewing spots. In Minnesota, <italic><tp:taxon-name>Oecetis avara</tp:taxon-name></italic> can be distinguished from <italic><tp:taxon-name>Oecetis houghtoni</tp:taxon-name></italic> by color alone (<xref ref-type="fig" rid="F25">Figs 40</xref> and <xref ref-type="fig" rid="F25">41</xref>).</p><p>Despite the close similarity and difficulty of distinguishing <!--PageBreak--><italic><tp:taxon-name>Oecetis avara</tp:taxon-name></italic> from <italic><tp:taxon-name>Oecetis houghtoni</tp:taxon-name></italic>, another species that closely resembles <italic><tp:taxon-name>Oecetis avara</tp:taxon-name></italic>, both in color and genitalic aspects, is <italic><tp:taxon-name>Oecetis verrucula</tp:taxon-name></italic> sp. n. from Central America. The only significant difference is the possession of a small rugose wart or projection preapically on the phallobase in <italic><tp:taxon-name>Oecetis verrucula</tp:taxon-name></italic>, similar to the character state in <italic><tp:taxon-name>Oecetis sordida</tp:taxon-name></italic>, sp. n. This character is absent in <italic><tp:taxon-name>Oecetis avara</tp:taxon-name></italic>, but suggested by the fine striations often observed near the apex of the phallobase. COI barcode data (<xref ref-type="fig" rid="F27">Fig. 58</xref>) also suggest that <italic><tp:taxon-name>Oecetis avara</tp:taxon-name></italic> and <italic><tp:taxon-name>Oecetis verrucula</tp:taxon-name></italic> are more closely related to each other than to <italic><tp:taxon-name>Oecetis houghtoni</tp:taxon-name></italic>. Rationale for treating <italic><tp:taxon-name>Oecetis verrucula</tp:taxon-name></italic> as a separate species is discussed in its diagnosis and description.</p></tp:treatment-sec><tp:treatment-sec sec-type="Adult"><title>Adult.</title><p>Forewing length: male (8.2–10.3 mm), female (7.5–8.7 mm). Color generally pale yellowish-brown (slightly darker than <italic><tp:taxon-name>Oecetis mexicana</tp:taxon-name></italic> sp. n., paler than <italic><tp:taxon-name>Oecetis houghtoni</tp:taxon-name></italic> sp. n.). Antennae whitish with indistinct, narrow annulations at intersection of antennomeres. Forewing spots small, but distinct; spots at base of discal and thyridial cells and base of fork V largest, other spots indistinct; veins of forewing chord relatively widely spaced (wider than <italic><tp:taxon-name>Oecetis houghtoni</tp:taxon-name></italic> sp. n.), either evenly spaced or <italic>s</italic> and <italic>r-m</italic> veins slightly closer; chord with crossveins pigmented or with small spots at juncture of major veins; apical spots, at apices of major veins, indistinct, but usually evident, pigmentation extending slightly beyond veins. Setae along veins in apical part of forewing only moderately elongate, semi-prostrate, laterally diverging. Fringe of setae along costal margin of forewing dense, short, not strongly projecting.</p></tp:treatment-sec><tp:treatment-sec sec-type="Male genitalia"><title>Male genitalia.</title><p>Segment IX very short, with elongate setae along posterolateral margin. Tergum X with narrow, deflexed mesal lobe, apex of lobe tapered or rounded, with small sensilla; lobe continuous basoventrally with short, paired lateral membranous projections. Preanal appendage moderately elongate, length 2–3 times maximum width (longer, on average, than <italic><tp:taxon-name>Oecetis houghtoni</tp:taxon-name></italic> sp. n.), simple in structure, apical setae elongate. Inferior appendage with prominent rounded dorsal lobe and angularly projecting ventral lobe; projection of ventral lobe prominent and strongly protruding, typically forming acute angle with dorsal lobe, angle usually abrupt, causing appendage at basal angle to be somewhat “wrinkled;” posterior margin of dorsal lobe evenly rounded, not angulate; posterior margin of ventral lobe, as viewed ventrally (<xref ref-type="fig" rid="F5">Fig. 5F</xref>), only weakly bent near base; basomesal projection of appendage rounded, with short, stiff setae; dorsal lobe with stout, mesally-curved setae on dorsal margin and stout, ventrally-curved setae on mesal surface. Phallobase very short, tubular basally, ventral apex strongly down curved, often noticeably sclerotized, with minute striations; ventral apex, as viewed caudally, U-shaped (<xref ref-type="fig" rid="F5">Fig. 5C</xref>). Phallotremal sclerite prominent, basally forming short tubular collar, ventral margin projecting, apex acute; asymmetrical lateral sclerite present.</p><fig id="F5" position="float" orientation="portrait"><label>Figure 5.</label><caption><p><italic><tp:taxon-name>Oecetis avara</tp:taxon-name></italic> (Banks), Holotype, male genitalia: <bold>A</bold> lateral <bold>B</bold> phallic apparatus, lateral <bold>C</bold> phallic apparatus, caudal <bold>D</bold> phallic apparatus, ventral <bold>E</bold> inferior appendage, caudal <bold>F</bold> inferior appendage, ventral <bold>G</bold> segment IX and tergum X, dorsal.</p></caption><graphic xmlns:xlink="http://www.w3.org/1999/xlink" xlink:href="ZooKeys-376-001-g005.jpg" position="float" orientation="portrait" xlink:type="simple"/></fig></tp:treatment-sec><tp:treatment-sec sec-type="Material examined"><title>Material examined.</title><p><bold>CANADA: Quebec:</bold> Sherbrook, male holotype (pinned) (MCZ); <bold>USA: Alabama:</bold> Bibb Co., Little Cahaba River, 4 mi NE Sixmile, 23.v.1988, C.M. &amp; O.S. Flint, Jr., 1 male (pinned) (NMNH); <bold>Florida:</bold> Jackson Co., Chipola River at County Road 280, 1.5 mi E Oakdale, 11.vi.1995, V.L. Nations &amp; M.J. Howe, 6 males, 4 females (pinned) (UMSP); <bold>Kansas:</bold> Clark Co., 12 mi W, 5 mi S Columbus, 8-9.vi.1976, G.F. Hevel, 2 males (pinned) (NMNH); <bold>Maryland:</bold> Montgomery Co., Potomac River, Carderock, 27.viii.1981, Flint &amp; Butler, 1 male (pinned) (NMNH); <bold>Minnesota:</bold> Aitkin Co., Mississippi River, County Road 3, <named-content xmlns:xlink="http://www.w3.org/1999/xlink" content-type="dwc:verbatimCoordinates" xlink:type="simple">47°01.417'N, 93°16.5000'W</named-content>, 12.vii.2000, D.C. Houghton, 321 males, 497 females (alcohol) (UMSP); Aitkin Co., Hay Lake, Hay Lake State Park, <named-content xmlns:xlink="http://www.w3.org/1999/xlink" content-type="dwc:verbatimCoordinates" xlink:type="simple">46°57.500'N, 93°13.000'W</named-content>, 12.vii.2000, D.C. Houghton, 1 female (alcohol) (UMSP); Anoka Co., Coon Creek, confl. Mississippi River, <named-content xmlns:xlink="http://www.w3.org/1999/xlink" content-type="dwc:verbatimCoordinates" xlink:type="simple">45°08.000'N, 93°17.000'W</named-content>, 10.vii.2000, D.C. Houghton, <!--PageBreak-->13 males, 8 females (alcohol) (UMSP); Blue Earth Co., Minnesota River, Mile 112, Sibley Park, Mankato, 11.vii.1979, N. Potthoff, 1 male, 1 female (alcohol) (UMSP); Blue Earth Co., Minneopa Creek, Minneopa State Park, <named-content xmlns:xlink="http://www.w3.org/1999/xlink" content-type="dwc:verbatimCoordinates" xlink:type="simple">44°09.034'N, 94°05.500'W</named-content>, 10.vi.2000, D.C. Houghton, 1 male, 1 female (alcohol) (UMSP); Blue Earth Co., un. sp. 1, Minneopa State Park, <named-content xmlns:xlink="http://www.w3.org/1999/xlink" content-type="dwc:verbatimCoordinates" xlink:type="simple">44°09.667'N, 94°05.500'W</named-content>, 10.vi.2000, D.C. Houghton, 1 male, 2 females (alcohol) (UMSP); Blue Earth Co., Le Seur River, County Road 16, public access, <named-content xmlns:xlink="http://www.w3.org/1999/xlink" content-type="dwc:verbatimCoordinates" xlink:type="simple">44°04.916'N, 94°00.583'N</named-content>, 11.vi.2000, D.C. Houghton, 17 males, 13 females (alcohol) (UMSP); Blue Earth Co., Maple River, County Road 166, public access, <named-content xmlns:xlink="http://www.w3.org/1999/xlink" content-type="dwc:verbatimCoordinates" xlink:type="simple">44°00.034'N, 94°03.083'W</named-content>, 11.vi.2000, D.C. Houghton, 198 males, 97 females (alcohol) (UMSP); Brown Co., un. sp., Cottonwood River, Flandrau State Park, <named-content xmlns:xlink="http://www.w3.org/1999/xlink" content-type="dwc:verbatimCoordinates" xlink:type="simple">44°17.333'N, 94°28.916'W</named-content>, 09.vi.2000, D.C. Houghton, 6 males, 17 females (alcohol) (UMSP); Brown Co., Cottonwood River, Flandrau State Park, <named-content xmlns:xlink="http://www.w3.org/1999/xlink" content-type="dwc:verbatimCoordinates" xlink:type="simple">44°17.545'N, 93°28.134'W</named-content>, 02.viii.1999, D.C. Houghton, 14 males, 1 female (pinned), 96 males, 53 females (alcohol) (UMSP); Chisago Co., Sunrise River at Kost Dam County Park, ca. 1.5 km S Kost, <named-content xmlns:xlink="http://www.w3.org/1999/xlink" content-type="dwc:verbatimCoordinates" xlink:type="simple">45°28.75'N, 92°52.54'W</named-content>, el 280 m, 13.vii.2004, Holzenthal et al., 3 males, 3 females (pinned) (UMSP); Crow Wing Co., Pine River, County Road 11, public access, <named-content xmlns:xlink="http://www.w3.org/1999/xlink" content-type="dwc:verbatimCoordinates" xlink:type="simple">46°34.583'N, 94°01.834'W</named-content>, 16.ix.2000, D.C. Houghton, 3 males, 2 females (alcohol) (UMSP); Crow Wing Co., Pine River, County Road 11, <named-content xmlns:xlink="http://www.w3.org/1999/xlink" content-type="dwc:verbatimCoordinates" xlink:type="simple">46°34.333'N, 94°02.000'W</named-content>, 29.vi.2000, D.C. Houghton, 214 males, 222 females (alcohol) (UMSP); Fillmore Co., Middle Br. Root River, Co. Rd. 21, ca. 5 mi NW Lanesboro, <named-content xmlns:xlink="http://www.w3.org/1999/xlink" content-type="dwc:verbatimCoordinates" xlink:type="simple">43°49.080'N, 92°0.900'W</named-content>, el 283 m, 13.vii.1991, R.J. Blahnik, 1 male (pinned) (UMSP); Fillmore Co., Spring Valley, 15.vi.1935, 1 male (pinned) (UMSP); Koochiching Co, Rainey R., confl. Little Fork River, State Highway 11 nr. International Falls, <named-content xmlns:xlink="http://www.w3.org/1999/xlink" content-type="dwc:verbatimCoordinates" xlink:type="simple">48°31.174'N, 93°34.174'W</named-content>, 12.vii.1999, D.C. Houghton, 983 males, 1461 females (alcohol) (UMSP); Koochiching Co., Big Fork River, State Highway 11, public access, <named-content xmlns:xlink="http://www.w3.org/1999/xlink" content-type="dwc:verbatimCoordinates" xlink:type="simple">48°30.700'N, 93°42.754'W</named-content>, 12.vii.1999, D.C. Houghton, 35 males, 5 females (pinned), 421 males, 203 females (alcohol) (UMSP); Koochiching Co., Little Fork River, Minn. F.S., 17.vii.1968, E.F. Cook, 1 male (alcohol) (UMSP); Koochiching Co., Tamarac River, Pine Island State Forest, Balsiger F.R., 7 km E Waskish, <named-content xmlns:xlink="http://www.w3.org/1999/xlink" content-type="dwc:verbatimCoordinates" xlink:type="simple">48°09.526'N, 94°22.950'W</named-content>, 23.vii.1999, D.C. Houghton, 1 female (pinned) (UMSP); Lyon Co., Redwood River, Camden State Park, <named-content xmlns:xlink="http://www.w3.org/1999/xlink" content-type="dwc:verbatimCoordinates" xlink:type="simple">44°22.452'N, 95°55.315'W</named-content>, 06.vi.2000, D.C. Houghton, 1 male (alcohol) (UMSP); same locality, 31.vii.1999, D.C. Houghton, 1 male, 2 females (pinned) (UMSP); McLeod Co., Otter Creek, County Road 01, <named-content xmlns:xlink="http://www.w3.org/1999/xlink" content-type="dwc:verbatimCoordinates" xlink:type="simple">44°53.667'N, 94°03.33'W</named-content>, 22.vi.2001, D.C. Houghton, 2 males (alcohol) (UMSP); Morrison Co., Mississippi River, Charles Lindberg State Park, <named-content xmlns:xlink="http://www.w3.org/1999/xlink" content-type="dwc:verbatimCoordinates" xlink:type="simple">45°57.000'N, 94°23.333'W</named-content>, 24.vi.2000, D.C. Houghton, 2 males (alcohol) (UMSP); Pine Co., Kettle River, Banning State Park, <named-content xmlns:xlink="http://www.w3.org/1999/xlink" content-type="dwc:verbatimCoordinates" xlink:type="simple">46°10.000'N, 92°50.000'W</named-content>, 28.vi.2001, D.C. Houghton, 1 male (alcohol) (UMSP); Pine Co. Kettle River, 9.viii.1991, L.J. Luedeman, 4 males, 2 females (alcohol) (UMSP); Ramsey Co., St. Paul, University Farm, A.A. Granovsky, 20.viii.1935, 1 male (pinned) (UMSP); Rock Co., Rock River, County Road 1, <named-content xmlns:xlink="http://www.w3.org/1999/xlink" content-type="dwc:verbatimCoordinates" xlink:type="simple">43°32.666'N, 96°11.917'W</named-content>, 07.vi.2000, D.C. Houghton, 9 males, 6 females (alcohol) (UMSP); Swift Co., Pomme de Terre River, State Road 12 rest area, <named-content xmlns:xlink="http://www.w3.org/1999/xlink" content-type="dwc:verbatimCoordinates" xlink:type="simple">45°17.450'N, 95°58.745'W</named-content>, 335 m, 29.vii.1999, D.C. <!--PageBreak-->Houghton, 7 males, 5 females (pinned) (UMSP); Wright Co., North Fork Crow River, public access, <named-content xmlns:xlink="http://www.w3.org/1999/xlink" content-type="dwc:verbatimCoordinates" xlink:type="simple">45°05.500'N, 93°52.000'W</named-content>, 17.ix.2000, D.C. Houghton, 1 male, 1 female (alcohol) (UMSP); Wright Co., North Fork Crow River, County Road 115, <named-content xmlns:xlink="http://www.w3.org/1999/xlink" content-type="dwc:verbatimCoordinates" xlink:type="simple">45°05.500'N, 93°52.333'W</named-content>, 27.vi.2001, D.C. Houghton, 25 males, 11 females (alcohol) (UMSP); Wright Co., Deer Lake, County Road 108, <named-content xmlns:xlink="http://www.w3.org/1999/xlink" content-type="dwc:verbatimCoordinates" xlink:type="simple">45°08.500'N, 93°54.667'W</named-content>, 27.vi.2001, D.C. Houghton, 2 females (alcohol) (UMSP); Yellow Medicine Co., Yellow Medicine River, confl. Minnesota River, Upper Sioux Agency State Park, <named-content xmlns:xlink="http://www.w3.org/1999/xlink" content-type="dwc:verbatimCoordinates" xlink:type="simple">44°44.319'N, 95°25.904'W</named-content>, 30.vii.1999, D.C. Houghton, 43 males, 30 females (alcohol) (UMSP); Yellow Medicine Co., Minnesota River, Mile 243.9, T115N, R38W, S28, 14.viii.1980, N. Potthoff, 5 males, 20 females (alcohol) (UMSP); Yellow Medicine Co., Minnesota River, picnic area, Upper Sioux Agency State Park, <named-content xmlns:xlink="http://www.w3.org/1999/xlink" content-type="dwc:verbatimCoordinates" xlink:type="simple">44°44.393'N, 95°27.306'W</named-content>, 122 m, 30.vii.1999, D.C. Houghton, 10 males, 1 female (pinned) (UMSP); <bold>New York:</bold> Warren Co., Hudson River, Riparius, <named-content xmlns:xlink="http://www.w3.org/1999/xlink" content-type="dwc:verbatimCoordinates" xlink:type="simple">43°39.5'N, 73°53.8'W</named-content>, 29.vii.1996, C.M. &amp; O.S. Flint, Jr., 2 males (pinned) (NMNH); <bold>Wisconsin:</bold> Polk Co., St. Croix Falls, 29.viii.1937, L.R. Penner, 2 males, 10 females (pinned) (UMSP).</p></tp:treatment-sec><tp:treatment-sec sec-type="Remarks"><title>Remarks.</title><p>Mexican, Central, and South American specimens identified previously as <italic><tp:taxon-name>Oecetis avara</tp:taxon-name></italic> have been transferred to a number of new species in this paper. Some North American material has also been transferred to another new species, <italic><tp:taxon-name>Oecetis houghtoni</tp:taxon-name></italic>. Most North American material examined was from Minnesota, where <italic><tp:taxon-name>Oecetis avara</tp:taxon-name></italic> and <italic><tp:taxon-name>Oecetis houghtoni</tp:taxon-name></italic> co-occur, sometimes at the same location. In Minnesota the 2 species are distinguishable by color attributes and also by minor genitalic characters. Available COI barcode data are consistent with the recognition of 2 species and conform to the morphological differences noted (<xref ref-type="fig" rid="F27">Fig. 58</xref>). Only a limited amount of material from other localities in North America was examined. Some material examined from other localities conformed to the differences noted in the holotypes of the 2 species, and these are included in the materials examined list above, but specimens from other localities could not always be confidently identified. This may either represent variation within the 2 species, or additional unidentified species. A more extensive study of North American material is necessary to determine this, but was outside the scope of the current study. <xref ref-type="fig" rid="F22">Figs 28</xref> and <xref ref-type="fig" rid="F23">29–30</xref> illustrate some of the variation encountered. See also the remarks section under <italic><tp:taxon-name>Oecetis houghtoni</tp:taxon-name></italic>.</p><p>The illustration of <italic><tp:taxon-name>Oecetis avara</tp:taxon-name></italic> (<xref ref-type="fig" rid="F5">Fig. 5</xref>) is taken from the holotype specimen. The holotype was reported by <xref ref-type="bibr" rid="B49">Smith and Lehmkuhl (1980)</xref> as having the phallic structure badly damaged, but this was not evident in our examination of the holotype. The species has been illustrated by a number of authors, but many of the illustrations vary from the genitalia of the holotype specimen. Although <xref ref-type="bibr" rid="B49">Smith and Lehmkuhl (1980)</xref> reported examining the type, the specimen illustrated was apparently a specimen from Saskatchewan determined to be <!--PageBreak--><italic><tp:taxon-name>Oecetis avara</tp:taxon-name></italic>, and not that of the type itself. Due to the minor differences among species in the <italic><tp:taxon-name>Oecetis avara</tp:taxon-name></italic> group, it is usually difficult to state conclusively which species was illustrated by different authors. Only the illustrations provided by <xref ref-type="bibr" rid="B7">Betten (1934)</xref> and <xref ref-type="bibr" rid="B36">Moulton and Stewart (1996)</xref> conform closely enough to the holotype to be confidently identified as <italic><tp:taxon-name>Oecetis avara</tp:taxon-name></italic>. The illustration by <xref ref-type="bibr" rid="B11">Bueno-Soria (1981)</xref> is also similar to the holotype of <italic><tp:taxon-name>Oecetis avara</tp:taxon-name></italic>, but may have been based on <italic><tp:taxon-name>Oecetis verrucula</tp:taxon-name></italic> sp. n., which occurs in Mexico and whose diagnostic ventral wart may have been omitted, since it is a relatively minor feature.</p></tp:treatment-sec><tp:treatment-sec><!--Section generated to contain objects referenced in tp:taxon-treatment.--><fig id="F11" position="float" orientation="portrait"><label>Figures 11–14.</label><caption><p>Variation in Minnesota specimens of <italic><tp:taxon-name>Oecetis houghtoni</tp:taxon-name></italic> sp. n., and <italic><tp:taxon-name>Oecetis avara</tp:taxon-name></italic> (Banks). <bold>11–12</bold> <italic><tp:taxon-name>Oecetis houghtoni</tp:taxon-name></italic> <bold>13–14</bold> <italic><tp:taxon-name>Oecetis avara</tp:taxon-name></italic>: <bold>a</bold> inferior appendage, lateral <bold>b</bold> phallobase, lateral <bold>c</bold> preanal appendage, dorsal <bold>d</bold> phallobase, caudal <bold>e</bold> phallobase, ventral <bold>f</bold> mesal process of tergum X, lateral.</p></caption><graphic xmlns:xlink="http://www.w3.org/1999/xlink" xlink:href="ZooKeys-376-001-g011.jpg" position="float" orientation="portrait" xlink:type="simple"/></fig><fig id="F25" position="float" orientation="portrait"><label>Figures 35–45.</label><caption><p><italic><tp:taxon-name>Oecetis avara</tp:taxon-name></italic> group species – lateral habitus (male). <bold>35</bold> <italic><tp:taxon-name>Oecetis uncata</tp:taxon-name></italic> sp. n. <bold>36</bold> <italic><tp:taxon-name>Oecetis metlacensis</tp:taxon-name></italic> Bueno-Soria <bold>37</bold> <italic><tp:taxon-name>Oecetis apache</tp:taxon-name></italic> sp. n. <bold>38</bold> <italic><tp:taxon-name>Oecetis sordida</tp:taxon-name></italic> sp. n. <bold>39</bold> <italic><tp:taxon-name>Oecetis disjuncta</tp:taxon-name></italic> (Banks) <bold>40</bold> <italic><tp:taxon-name>Oecetis avara</tp:taxon-name></italic> (Banks) – Florida <bold>41</bold> <italic><tp:taxon-name>Oecetis avara</tp:taxon-name></italic> (Banks) – Minnesota <bold>42</bold> <italic><tp:taxon-name>Oecetis houghtoni</tp:taxon-name></italic> sp. n. <bold>43</bold> <italic><tp:taxon-name>Oecetis elata</tp:taxon-name></italic> Denning &amp; Sykora 44 <italic><tp:taxon-name>Oecetis verrucula</tp:taxon-name></italic> sp. n. <bold>45</bold> <italic><tp:taxon-name>Oecetis</tp:taxon-name></italic> species nr. houghtoni – Tennessee.</p></caption><graphic xmlns:xlink="http://www.w3.org/1999/xlink" xlink:href="ZooKeys-376-001-g025.jpg" position="float" orientation="portrait" xlink:type="simple"/></fig><supplementary-material xmlns:xlink="http://www.w3.org/1999/xlink" id="S1" position="float" orientation="portrait" xlink:type="simple"><caption><p>Distribution of <italic><tp:taxon-name>Oecetis avara</tp:taxon-name></italic> group species. (doi: <ext-link ext-link-type="uri" xlink:href="http://dx.doi.org/10.3897/zookeys.376.6047.app" xlink:type="simple">10.3897/zookeys.376.6047.app</ext-link>) File format: WinZip archive of Google Earth Keyhole Markup files (zip, kmz).</p></caption><media xlink:href="ZooKeys-376-001-s001.zip" mimetype="WinZip archive of Google Earth Keyhole Markup files" mime-subtype="zip" position="float" orientation="portrait" xlink:type="simple"/></supplementary-material><fig id="F27" position="float" orientation="portrait"><label>Figure 58.</label><caption><p>NJ phylogram of COI barcode sequences for <italic><tp:taxon-name>Oecetis avara</tp:taxon-name></italic> group species.</p></caption><graphic xmlns:xlink="http://www.w3.org/1999/xlink" xlink:href="ZooKeys-376-001-g027.jpg" position="float" orientation="portrait" xlink:type="simple"/></fig><fig id="F22" position="float" orientation="portrait"><label>Figure 28.</label><caption><p><italic><tp:taxon-name>Oecetis avara</tp:taxon-name></italic> group variant, nr. <italic><tp:taxon-name>Oecetis houghtoni</tp:taxon-name></italic>, Tennessee specimen: <bold>A</bold> lateral <bold>B</bold> phallic apparatus, lateral <bold>C</bold> phallic apparatus, caudal <bold>D</bold> phallic apparatus, ventral <bold>E</bold> inferior appendage, caudal <bold>F</bold> inferior appendage, ventral <bold>G</bold> segment IX and tergum X, dorsal.</p></caption><graphic xmlns:xlink="http://www.w3.org/1999/xlink" xlink:href="ZooKeys-376-001-g022.jpg" position="float" orientation="portrait" xlink:type="simple"/></fig><fig id="F23" position="float" orientation="portrait"><label>Figures 29–32.</label><caption><p>Forms and species with reduced or absent forewing spotting from SW United States. <bold>29</bold> <italic><tp:taxon-name>Oecetis variant</tp:taxon-name></italic> from Graham Co., Arizona <bold>30</bold> <italic><tp:taxon-name>Oecetis variant</tp:taxon-name></italic> from Huachuca Mts., Arizona <bold>31</bold> <italic><tp:taxon-name>Oecetis disjuncta</tp:taxon-name></italic> (Banks), California <bold>32</bold> <italic><tp:taxon-name>Oecetis apache</tp:taxon-name></italic> sp. n., New Mexico: <bold>A</bold> lateral <bold>B</bold> phallic apparatus, lateral C phallic apparatus, caudal.</p></caption><graphic xmlns:xlink="http://www.w3.org/1999/xlink" xlink:href="ZooKeys-376-001-g023.jpg" position="float" orientation="portrait" xlink:type="simple"/></fig></tp:treatment-sec><ref-list><ref id="B3"><mixed-citation xmlns:xlink="http://www.w3.org/1999/xlink" xlink:type="simple"><person-group><name name-style="western"><surname>Banks</surname><given-names>N</given-names></name></person-group> (<year>1895</year>) <article-title>New neuropteroid insects.</article-title><source>Transactions of the American Entomological Society</source><volume>22</volume>: <fpage>313</fpage>-<lpage>316</lpage>.</mixed-citation></ref><ref id="B50"><mixed-citation xmlns:xlink="http://www.w3.org/1999/xlink" xlink:type="simple"><person-group><name name-style="western"><surname>Ulmer</surname><given-names>G</given-names></name></person-group> (<year>1905</year>) <article-title>Neue und wenig bekannte aussereuropäische Trichopteren, hauptsächlich aus dem Wiener Museum.</article-title><source>Annalen des Kaiserlich-Königlichen Naturhistorischen Hofmuseums Wien</source><volume>20</volume>: <fpage>59</fpage>-<lpage>98</lpage>.</mixed-citation></ref><ref id="B7"><mixed-citation xmlns:xlink="http://www.w3.org/1999/xlink" xlink:type="simple"><person-group><name name-style="western"><surname>Betten</surname><given-names>C</given-names></name></person-group> (<year>1934</year>) <article-title>The caddisflies or Trichoptera of New York State.</article-title><source>New York State Museum Bulletin</source><volume>292</volume>: <fpage>1</fpage>-<lpage>576</lpage>.</mixed-citation></ref><ref id="B43"><mixed-citation xmlns:xlink="http://www.w3.org/1999/xlink" xlink:type="simple"><person-group><name name-style="western"><surname>Ross</surname><given-names>HH</given-names></name></person-group> (<year>1944</year>) <article-title>The caddisflies or Trichoptera of Illinois.</article-title><source>Bulletin of the Illinois Natural History Survey</source><volume>23</volume>: <fpage>1</fpage>-<lpage>326</lpage>.</mixed-citation></ref><ref id="B13"><mixed-citation xmlns:xlink="http://www.w3.org/1999/xlink" xlink:type="simple"><person-group><name name-style="western"><surname>Denning</surname><given-names>DG</given-names></name></person-group> (<year>1956</year>) <article-title>Trichoptera.</article-title> In: <person-group><name name-style="western"><surname>Usinger</surname><given-names>RL</given-names></name></person-group> (<role>Ed</role>) <source>Aquatic Insects of California, with Keys to North American Genera and California Species.</source><publisher-name>University of California Press</publisher-name>, <publisher-loc>Berkeley</publisher-loc>, <fpage>237</fpage>-<lpage>270</lpage>.</mixed-citation></ref><ref id="B49"><mixed-citation xmlns:xlink="http://www.w3.org/1999/xlink" xlink:type="simple"><person-group><name name-style="western"><surname>Smith</surname><given-names>DH</given-names></name><name name-style="western"><surname>Lehmkuhl</surname><given-names>DM</given-names></name></person-group> (<year>1980</year>) <article-title>Analysis of two problematic North American caddisfly species: <italic>Oecetis avara</italic> (Banks) and <italic>Oecetis disjuncta</italic> (Banks) (Trichoptera: Leptoceridae).</article-title><source>Quaestiones Entomologicae</source><volume>16</volume>: <fpage>641</fpage>-<lpage>656</lpage>.</mixed-citation></ref><ref id="B11"><mixed-citation xmlns:xlink="http://www.w3.org/1999/xlink" xlink:type="simple"><person-group><name name-style="western"><surname>Bueno-Soria</surname><given-names>J</given-names></name></person-group> (<year>1981</year>) <article-title>Estudios en insectos aquaticos de Mexico I. Trichoptera (Leptoceridae). Cinco nuevas especies de <italic>Oecetis</italic> McLachlan.</article-title><source>Folia Entomologica Mexicana</source><volume>49</volume>: <fpage>103</fpage>-<lpage>120</lpage>.</mixed-citation></ref><ref id="B18"><mixed-citation xmlns:xlink="http://www.w3.org/1999/xlink" xlink:type="simple"><person-group><name name-style="western"><surname>Flint</surname><given-names>OS Jr.</given-names></name></person-group> (<year>1981</year>) <article-title>Studies of Neotropical caddisflies, XXVIII: The Trichoptera of the Río Limón Basin, Venezuela.</article-title><source>Smithsonian Contributions to Zoology</source><volume>330</volume>: <fpage>1</fpage>-<lpage>61</lpage>. doi: <ext-link ext-link-type="uri" xlink:href="http://dx.doi.org/10.5479/si.00810282.330" xlink:type="simple">10.5479/si.00810282.330</ext-link></mixed-citation></ref><ref id="B10"><mixed-citation xmlns:xlink="http://www.w3.org/1999/xlink" xlink:type="simple"><person-group><name name-style="western"><surname>Botosaneanu</surname><given-names>L</given-names></name><name name-style="western"><surname>Alkins-Koo</surname><given-names>M</given-names></name></person-group> (<year>1993</year>) <article-title>The caddis flies of Trinidad and Tobago, West Indies.</article-title><source>Bulletin de L’Institut Royal des Sciences Naturelles de Belgique, Entotomologie</source><volume>63</volume>: <fpage>5</fpage>-<lpage>45</lpage>.</mixed-citation></ref><ref id="B19"><mixed-citation xmlns:xlink="http://www.w3.org/1999/xlink" xlink:type="simple"><person-group><name name-style="western"><surname>Flint</surname><given-names>OS Jr.</given-names></name></person-group> (<year>1996a</year>) <article-title>Studies of Neotropical caddisflies LV: Trichoptera of Trinidad and Tobago.</article-title><source>Transactions of the American Entomological Society</source><volume>122</volume>: <fpage>67</fpage>-<lpage>113</lpage>.</mixed-citation></ref><ref id="B20"><mixed-citation xmlns:xlink="http://www.w3.org/1999/xlink" xlink:type="simple"><person-group><name name-style="western"><surname>Flint</surname><given-names>OS Jr.</given-names></name></person-group> (<year>1996b</year>) <article-title>The Trichoptera collected on the expeditions to Parque Manu, Madre de Dios, Peru.</article-title> In: <person-group><name name-style="western"><surname>Wilson</surname><given-names>DE</given-names></name><name name-style="western"><surname>Sandoval</surname><given-names>A</given-names></name></person-group> (<role>Eds</role>) <source>Manu, the biodiversity of southeastern Peru.</source><publisher-name>Smithsonian Institution</publisher-name>, <publisher-loc>Washington, D.C.</publisher-loc>, <fpage>369</fpage>-<lpage>430</lpage>.</mixed-citation></ref><ref id="B36"><mixed-citation xmlns:xlink="http://www.w3.org/1999/xlink" xlink:type="simple"><person-group><name name-style="western"><surname>Moulton</surname><given-names>SR II</given-names></name><name name-style="western"><surname>Stewart</surname><given-names>KW</given-names></name></person-group> (<year>1996</year>) <article-title>Caddisflies (Trichoptera) of the Interior Highlands of North America.</article-title><source>Memoirs of the American Entomological Institute</source><volume>56</volume>: <fpage>1</fpage>-<lpage>313</lpage>.</mixed-citation></ref><ref id="B44"><mixed-citation xmlns:xlink="http://www.w3.org/1999/xlink" xlink:type="simple"><person-group><name name-style="western"><surname>Rueda Martín</surname><given-names>P</given-names></name><name name-style="western"><surname>Gibon</surname><given-names>F-M</given-names></name><name name-style="western"><surname>Israel</surname><given-names>Molina C</given-names></name></person-group> (<year>2011</year>) <article-title>The genus <italic>Oecetis</italic> McLachlan in Bolivia and northwestern Argentina (Trichoptera: Leptoceridae) with new species and identification key for males of <italic>Oecetis</italic> species from Mexico, Central and South America.</article-title><source>Zootaxa</source><volume>2821</volume>: <fpage>19</fpage>-<lpage>38</lpage>.</mixed-citation></ref><ref id="B16"><mixed-citation xmlns:xlink="http://www.w3.org/1999/xlink" xlink:type="simple"><person-group><name name-style="western"><surname>Fischer</surname><given-names>FCJ</given-names></name></person-group> (<year>1966</year>) <article-title>Leptoceridae Pars 2. Trichopterorum Catalogus 7.</article-title><publisher-name>Nederlandsche Entomologische Vereeniging</publisher-name>, <publisher-loc>Amsterdam</publisher-loc>, <size units="page">iii + 163 pp</size>.</mixed-citation></ref><ref id="B17"><mixed-citation xmlns:xlink="http://www.w3.org/1999/xlink" xlink:type="simple"><person-group><name name-style="western"><surname>Fischer</surname><given-names>FCJ</given-names></name></person-group> (<year>1972</year>) <article-title>Supplement to Vol. V, VI, and VII.</article-title><source>Trichopterorum Catalogus</source><issue>14</issue>. <publisher-name>Nederlandsche Entomologische Vereeniging</publisher-name>, <publisher-loc>Amsterdam</publisher-loc>, <size units="page">vii + 154 pp</size>.</mixed-citation></ref><ref id="B12"><mixed-citation xmlns:xlink="http://www.w3.org/1999/xlink" xlink:type="simple"><person-group><name name-style="western"><surname>Chen</surname><given-names>Y</given-names></name></person-group> (<year>1993</year>) <source>Revision of the <italic>Oecetis</italic> (Trichoptera: Leptoceridae) of the world.</source><publisher-name>Unpublished Ph.D. Dissertation. Clemson University, Clemson</publisher-name>, <publisher-loc>South Carolina</publisher-loc>, <lpage>704</lpage> pp.</mixed-citation></ref></ref-list></tp:taxon-treatment>
