# Supplementary material for: Review and redescription of species in the Oecetis avara group, with the description of 15 new species (Trichoptera, Leptoceridae)
Source: Zookeys. 2014 Feb 3;(376):1–83. doi: 10.3897/zookeys.376.6047 (PMC3935421; doi:10.3897/zookeys.376.6047)
Supplement: XML Treatment for Oecetis campana [file zookeys.376.6047-treatment6.xml]

<!DOCTYPE tp:taxon-treatment
  PUBLIC "-//TaxonX//DTD Taxonomic Treatment Publishing DTD v0 20100105//EN" "tax-treatment-NSO.dtd">
<tp:taxon-treatment xmlns:tp="http://www.plazi.org/taxpub"><tp:treatment-meta><mixed-citation publication-type="journal"><person-group><name><surname>Blahnik</surname><given-names>Roger J.</given-names></name><name><surname>Holzenthal</surname><given-names>Ralph W.</given-names></name></person-group><article-title>Review and redescription of species in the <italic>Oecetis avara</italic> group, with the description of 15 new species (Trichoptera, Leptoceridae)</article-title><source>Zookeys</source><day>3</day><month>2</month><year>2014</year><volume>2014</volume><issue>376</issue><fpage>1</fpage><lpage>83</lpage><pub-id pub-id-type="doi">10.3897/zookeys.376.6047</pub-id></mixed-citation></tp:treatment-meta><tp:nomenclature><tp:taxon-name>
                        <tp:taxon-name-part taxon-name-part-type="genus">Oecetis</tp:taxon-name-part>
                        <tp:taxon-name-part taxon-name-part-type="species">campana</tp:taxon-name-part>
                        <object-id xmlns:xlink="http://www.w3.org/1999/xlink" content-type="zoobank" xlink:type="simple">http://zoobank.org/4825E24C-A58E-49D7-82AE-BE60C24B01C4</object-id>
                        <object-id xmlns:xlink="http://www.w3.org/1999/xlink" xlink:type="simple">http://species-id.net/wiki/Oecetis_campana</object-id>
                    </tp:taxon-name><tp:taxon-status xmlns:xlink="http://www.w3.org/1999/xlink" xlink:type="simple">sp. n.</tp:taxon-status><xref ref-type="fig" rid="F6">Figs 6</xref><xref ref-type="fig" rid="F26">, 51</xref><xref ref-type="supplementary-material" rid="S1">, Map 4</xref></tp:nomenclature><tp:treatment-sec sec-type="Diagnosis"><title>Diagnosis.</title><p><italic><tp:taxon-name>Oecetis campana</tp:taxon-name></italic> sp. n. is similar in size and general coloration to both <italic><tp:taxon-name>Oecetis mexicana</tp:taxon-name></italic> sp. n. and <italic><tp:taxon-name>Oecetis constricta</tp:taxon-name></italic> sp. n. It differs from either of these species in that the phallobase of the male, in lateral view, has its ventral margin nearly straight or very weakly arched (<xref ref-type="fig" rid="F6">Fig. 6B</xref>), and thus more “bell-shaped” in overall appearance. Like <italic><tp:taxon-name>Oecetis mexicana</tp:taxon-name></italic>, the apex of the phallobase, in caudal view, is U-shaped, rather than “pinched.” In coloration it is slightly darker than <italic><tp:taxon-name>Oecetis mexicana</tp:taxon-name></italic>, and has larger forewing spots and more elongate setation along the costal margin. The ventral lobe of the inferior appendage forms an approximate right angle to the dorsal lobe, as compared to the distinctly obtuse angle in <italic><tp:taxon-name>Oecetis constricta</tp:taxon-name></italic>. <italic><tp:taxon-name>Oecetis mexicana</tp:taxon-name></italic> is variable in this respect. <italic><tp:taxon-name>Oecetis campana</tp:taxon-name></italic> is currently only known from a restricted region in Ecuador, but the existence of essentially identical forms from several locations suggests that it represents a distinct species. Based on their illustration, it seems likely that the specimen of <italic><tp:taxon-name>Oecetis avara</tp:taxon-name></italic> illustrated by <xref ref-type="bibr" rid="B44">Rueda Martín et al. (2011)</xref> from Bolivia represents this species. Specimens typical of and referable to <italic><tp:taxon-name>Oecetis mexicana</tp:taxon-name></italic> are also found in Ecuador, and at one site were found together with <italic><tp:taxon-name>Oecetis campana</tp:taxon-name></italic>.</p></tp:treatment-sec><tp:treatment-sec sec-type="Adult"><title>Adult.</title><p>Forewing length: male (6.5–7.9 mm), female (6.5 mm). Color yellowish, about same color as <italic><tp:taxon-name>Oecetis mexicana</tp:taxon-name></italic> sp. n. Antennae whitish, annulations not evident. Forewing spots distinct and large; spot at base of discal cell largest, spots at base of other major wing forks nearly as large; veins of forewing chord widely spaced, either even spaced or <italic>s</italic> and <italic>r-m</italic> veins slightly closer; chord with small spots at juncture of major veins, those at opposite ends of chord larger; apical spots, at apices of major veins prominent, rounded, pigmentation extending beyond veins. Setae along veins in apical part of forewing elongate, semi-prostrate, laterally diverging. Fringe of setae along costal margin of forewing moderately dense, very elongate, nearly erect.</p></tp:treatment-sec><tp:treatment-sec sec-type="Male genitalia"><title>Male genitalia.</title><p>Segment IX very short, with elongate setae along posterolateral margin. Tergum X with narrow, deflexed mesal lobe, apex of lobe lobulate, with small sensilla; lobe continuous basoventrally with short, paired lateral membranous projections. Preanal appendage moderately elongate, about 3 times maximum width, simple in structure, apical setae elongate. Inferior appendage with prominent rounded dorsal lobe and angularly projecting ventral lobe; ventral lobe moderately projecting, forming approximate 90° angle with dorsal lobe, posterior margin of ventral lobe, as viewed ventrally (<xref ref-type="fig" rid="F6">Fig. 6E</xref>), angularly bent near base, linear or slightly concave from bend to apex of projection; basomesal projection weakly developed, scarcely protruding, with <!--PageBreak-->short, stiff setae; dorsal lobe with stout, mesally-curved setae on dorsal margin and stout, ventrally-curved setae on mesal surface. Phallobase very short, tubular, flared apically, ventral apex somewhat projecting, ventral margin, as viewed laterally, nearly straight or very weakly curved; ventral apex, as viewed caudally, U-shaped (<xref ref-type="fig" rid="F6">Fig. 6C</xref>). Phallotremal sclerite prominent, basally forming short tubular collar, ventral margin projecting; asymmetrical lateral sclerite present, broadly rounded, not conspicuous.</p><fig id="F6" position="float" orientation="portrait"><label>Figure 6.</label><caption><p><italic><tp:taxon-name>Oecetis campana</tp:taxon-name></italic> sp. n., male genitalia: <bold>A</bold> lateral <bold>B</bold> phallic apparatus, lateral <bold>C</bold> phallic apparatus, caudal <bold>D</bold> inferior appendage, caudal <bold>E</bold> inferior appendage, ventral.</p></caption><graphic xmlns:xlink="http://www.w3.org/1999/xlink" xlink:href="ZooKeys-376-001-g006.jpg" position="float" orientation="portrait" xlink:type="simple"/></fig></tp:treatment-sec><tp:treatment-sec sec-type="Holotype"><title>Holotype.</title><p><bold>Male</bold> (pinned), <bold>ECUADOR: Zamora-Chinchipe:</bold> Río Chicaña, 9 km N Yanzatza, el 880 m, 20.xi.1990, O.S. Flint, Jr. (NMNH) (UMSP000208264).</p></tp:treatment-sec><tp:treatment-sec sec-type="Paratypes"><title>Paratypes.</title><p><bold>ECUADOR: Napo:</bold> Pano, 580 m, 12.ix.1990, O.S. Flint, Jr. 1 male (pinned) (NMNH); <bold>Pastaza:</bold> Puyo, 1–7.ii.1976, Spangler, et al., 1 male (pinned), 1 male, 3 females (alcohol) (NMNH); Puyo, 8–11.ii.1976, Spangler, et al., 1 male, 1 female (alcohol) (NMNH); Puyo, 5.v.1977, P.J. Spangler &amp; D.R. Givens, 1 male (alcohol) (NMNH); Puyo, 27 km N, Est. Fluv. Metrica, 4.ii.1976, Spangler, et al., 1 male (alcohol) (NMNH); <bold>Zamora-Chinchipe:</bold> 6 km E Zumbi, el 980 m, 21.ix.1990, O.S. Flint, Jr., 1 male, 1 female (pinned) (NMNH); Yanzaza, 15.vi.1976, A. Langley, et al., 1 male (pinned) (NMNH); Río Chicaña, 9 km N Yanzatza, el 880 m, 20.xi.1990, O.S. Flint, Jr., 9 males (pinned), 13 males, 5 females (alcohol) (NMNH) (UMSP).</p></tp:treatment-sec><tp:treatment-sec sec-type="Etymology"><title>Etymology.</title><p>This species is named <italic><tp:taxon-name>Oecetis campana</tp:taxon-name></italic>, from the Latin for bell, in reference to the shape of the phallobase in this species, which has something of a bell-shape due to the apex being distinctly flared and the ventral margin very little curved.</p><!--PageBreak--></tp:treatment-sec><tp:treatment-sec><!--Section generated to contain objects referenced in tp:taxon-treatment.--><fig id="F26" position="float" orientation="portrait"><label>Figures 46–45.</label><caption><p><italic><tp:taxon-name>Oecetis punctata</tp:taxon-name></italic> and <italic><tp:taxon-name>Oecetis avara</tp:taxon-name></italic> group species – lateral habitus (male). <bold>46</bold> <italic><tp:taxon-name>Oecetis punctata</tp:taxon-name></italic> Navás <bold>47</bold> <italic><tp:taxon-name>Oecetis angularis</tp:taxon-name></italic> sp. n. <bold>48</bold> <italic><tp:taxon-name>Oecetis tumida</tp:taxon-name></italic> sp. n. <bold>49</bold> <italic><tp:taxon-name>Oecetis patula</tp:taxon-name></italic> sp. n. <bold>50</bold> <italic><tp:taxon-name>Oecetis mexicana</tp:taxon-name></italic> sp. n. <bold>51</bold> <italic><tp:taxon-name>Oecetis campana</tp:taxon-name></italic> sp. n. <bold>52</bold> <italic><tp:taxon-name>Oecetis acciptrina</tp:taxon-name></italic> sp. n. (female) <bold>53</bold> <italic><tp:taxon-name>Oecetis maritza</tp:taxon-name></italic> sp. n. <bold>54</bold> <italic><tp:taxon-name>Oecetis agosta</tp:taxon-name></italic> sp. n. <bold>55</bold> <italic><tp:taxon-name>Oecetis protrusa</tp:taxon-name></italic> sp. n. <bold>56</bold> <italic><tp:taxon-name>Oecetis constricta</tp:taxon-name></italic> sp. n. <bold>57</bold> <italic><tp:taxon-name>Oecetis verrucula</tp:taxon-name></italic> sp. n.</p></caption><graphic xmlns:xlink="http://www.w3.org/1999/xlink" xlink:href="ZooKeys-376-001-g026.jpg" position="float" orientation="portrait" xlink:type="simple"/></fig><supplementary-material xmlns:xlink="http://www.w3.org/1999/xlink" id="S1" position="float" orientation="portrait" xlink:type="simple"><caption><p>Distribution of <italic><tp:taxon-name>Oecetis avara</tp:taxon-name></italic> group species. (doi: <ext-link ext-link-type="uri" xlink:href="http://dx.doi.org/10.3897/zookeys.376.6047.app" xlink:type="simple">10.3897/zookeys.376.6047.app</ext-link>) File format: WinZip archive of Google Earth Keyhole Markup files (zip, kmz).</p></caption><media xlink:href="ZooKeys-376-001-s001.zip" mimetype="WinZip archive of Google Earth Keyhole Markup files" mime-subtype="zip" position="float" orientation="portrait" xlink:type="simple"/></supplementary-material></tp:treatment-sec><ref-list><ref id="B44"><mixed-citation xmlns:xlink="http://www.w3.org/1999/xlink" xlink:type="simple"><person-group><name name-style="western"><surname>Rueda Martín</surname><given-names>P</given-names></name><name name-style="western"><surname>Gibon</surname><given-names>F-M</given-names></name><name name-style="western"><surname>Israel</surname><given-names>Molina C</given-names></name></person-group> (<year>2011</year>) <article-title>The genus <italic>Oecetis</italic> McLachlan in Bolivia and northwestern Argentina (Trichoptera: Leptoceridae) with new species and identification key for males of <italic>Oecetis</italic> species from Mexico, Central and South America.</article-title><source>Zootaxa</source><volume>2821</volume>: <fpage>19</fpage>-<lpage>38</lpage>.</mixed-citation></ref></ref-list></tp:taxon-treatment>
