# Supplementary material for: Review and redescription of species in the Oecetis avara group, with the description of 15 new species (Trichoptera, Leptoceridae)
Source: Zookeys. 2014 Feb 3;(376):1–83. doi: 10.3897/zookeys.376.6047 (PMC3935421; doi:10.3897/zookeys.376.6047)
Supplement: XML Treatment for Oecetis constricta [file zookeys.376.6047-treatment7.xml]

<!DOCTYPE tp:taxon-treatment
  PUBLIC "-//TaxonX//DTD Taxonomic Treatment Publishing DTD v0 20100105//EN" "tax-treatment-NSO.dtd">
<tp:taxon-treatment xmlns:tp="http://www.plazi.org/taxpub"><tp:treatment-meta><mixed-citation publication-type="journal"><person-group><name><surname>Blahnik</surname><given-names>Roger J.</given-names></name><name><surname>Holzenthal</surname><given-names>Ralph W.</given-names></name></person-group><article-title>Review and redescription of species in the <italic>Oecetis avara</italic> group, with the description of 15 new species (Trichoptera, Leptoceridae)</article-title><source>Zookeys</source><day>3</day><month>2</month><year>2014</year><volume>2014</volume><issue>376</issue><fpage>1</fpage><lpage>83</lpage><pub-id pub-id-type="doi">10.3897/zookeys.376.6047</pub-id></mixed-citation></tp:treatment-meta><tp:nomenclature><tp:taxon-name>
                        <tp:taxon-name-part taxon-name-part-type="genus">Oecetis</tp:taxon-name-part>
                        <tp:taxon-name-part taxon-name-part-type="species">constricta</tp:taxon-name-part>
                        <object-id xmlns:xlink="http://www.w3.org/1999/xlink" content-type="zoobank" xlink:type="simple">http://zoobank.org/10FF58C4-38F0-4455-B8C3-4BCA176943B4</object-id>
                        <object-id xmlns:xlink="http://www.w3.org/1999/xlink" xlink:type="simple">http://species-id.net/wiki/Oecetis_constricta</object-id>
                    </tp:taxon-name><tp:taxon-status xmlns:xlink="http://www.w3.org/1999/xlink" xlink:type="simple">sp. n.</tp:taxon-status><xref ref-type="fig" rid="F7">Figs 7</xref><xref ref-type="fig" rid="F26">, 56</xref><xref ref-type="supplementary-material" rid="S1">, Map 4</xref></tp:nomenclature><tp:treatment-sec sec-type="Diagnosis"><title>Diagnosis.</title><p>This species resembles <italic><tp:taxon-name>Oecetis mexicana</tp:taxon-name></italic> sp. n. and <italic><tp:taxon-name>Oecetis campana</tp:taxon-name></italic> sp. n., in its small size, yellow coloration, prominent and distinctly rounded forewing spots, and in the obtuse angle formed between the ventral and dorsal lobes of the inferior appendage. The character most useful in diagnosing this species is the distinctive constricted, or “pinched” apex of the phallobase, as viewed caudally (<xref ref-type="fig" rid="F7">Figs 7C–D</xref>). It should be noted, however, that in some exceptional specimens assigned to <italic><tp:taxon-name>Oecetis mexicana</tp:taxon-name></italic> from Panama the apex of the phallobase was rather narrowly U-shaped (<xref ref-type="fig" rid="F14">Fig. 19C</xref>). It appears that the pinched apex of the phallobase in <italic><tp:taxon-name>Oecetis constricta</tp:taxon-name></italic> is formed, in part, by the asymmetrical phallic sclerite forming a part of the marginal wall of the phallobase, and thus the sclerite is not as projecting as it is in <italic><tp:taxon-name>Oecetis mexicana</tp:taxon-name></italic>. An additional population from Costa Rica (assigned to <italic><tp:taxon-name>Oecetis constricta</tp:taxon-name></italic> and listed below under additional material examined) seems to be somewhat intermediate in characters between <italic><tp:taxon-name>Oecetis mexicana</tp:taxon-name></italic> and <italic><tp:taxon-name>Oecetis constricta</tp:taxon-name></italic>; it lacks the distinctive pinched apex of <italic><tp:taxon-name>Oecetis constricta</tp:taxon-name></italic>, but agrees in other details. It was not included in the paratype material due to its aberrant characters. The COI barcode of a specimen from this series was similar to other specimens of <italic><tp:taxon-name>Oecetis constricta</tp:taxon-name></italic>; however, no barcode sequences have yet been obtained for <italic><tp:taxon-name>Oecetis mexicana</tp:taxon-name></italic>. It is possible that there is some hybridization or introgression occurring between the 2 species and it is also possible that the specimens mentioned may have been misassigned (see remarks section following species description). In general, the 2 species seem to be distinct and their distributions overlap significantly. In a large enough series, it can be noted that <italic><tp:taxon-name>Oecetis constricta</tp:taxon-name></italic> is slightly darker in color than either <italic><tp:taxon-name>Oecetis mexicana</tp:taxon-name></italic> or <italic><tp:taxon-name>Oecetis campana</tp:taxon-name></italic>. Setae on the costal margin of the forewing are slightly longer than in <italic><tp:taxon-name>Oecetis mexicana</tp:taxon-name></italic> and shorter than in <italic><tp:taxon-name>Oecetis campana</tp:taxon-name></italic>. Other differences from <italic><tp:taxon-name>Oecetis mexicana</tp:taxon-name></italic> include its slightly smaller size and a tendency for the phallobase to be more angularly bent ventrally. The ventral lobe of the inferior appendage is always clearly obtusely angled in relation to the dorsal lobe. An additional difference between <italic><tp:taxon-name>Oecetis constricta</tp:taxon-name></italic> and the other 2 species is that the mesal margins of the inferior appendages, in ventral view, tend to be less angularly diverging (compare <xref ref-type="fig" rid="F7">Fig. 7F</xref> to <xref ref-type="fig" rid="F6">Figs 6E</xref> and <xref ref-type="fig" rid="F14">18F</xref>).</p></tp:treatment-sec><tp:treatment-sec sec-type="Adult"><title>Adult.</title><p>Forewing length: male (6.6–7.8 mm), female (5.5–6.5 mm). Color yellowish with slight brownish cast, slightly darker than <!--PageBreak--><italic><tp:taxon-name>Oecetis mexicana</tp:taxon-name></italic> sp. n. Antennae pale yellow with indistinct, narrow annulations at intersection of antennomeres. Forewing spots distinct and large; spots at base of discal and thyridial cells largest, spots at base of other major wing forks nearly as large; veins of forewing chord widely and usually nearly evenly spaced, with crossveins nearly perpendicular, or <italic>s</italic> and <italic>r-m</italic> veins slightly closer; chord with small spots at juncture of major veins, those at opposite ends of chord larger; apical spots, at apices of major veins prominent, pigmentation extending onto the membrane. Setae on veins in apical part of forewing, semi-prostrate, laterally splayed, and diverging. Fringe of setae along costal margin of forewing moderately dense, elongate, nearly erect.</p></tp:treatment-sec><tp:treatment-sec sec-type="Male genitalia"><title>Male genitalia.</title><p>Segment IX very short, with elongate setae along posterolateral margin. Tergum X with narrow, deflexed mesal lobe, apex of lobe lobulate or slightly tapered apically, with small sensilla; lobe continuous basoventrally with short, paired lateral membranous projections. Preanal appendage moderately elongate, length about 3 times maximum width, simple in structure, apical setae elongate. Inferior appendage with prominent rounded dorsal lobe and angularly projecting ventral lobe; ventral lobe moderately projecting, forming distinctly obtuse angle with dorsal lobe, posterior margin of ventral lobe, as viewed ventrally (<xref ref-type="fig" rid="F7">Fig. 7F</xref>), gradually curved outward, not strongly bent at base; basomesal projection weakly developed, scarcely or not protruding, with short, stiff setae; dorsal lobe with stout, mesally-curved setae on dorsal margin and stout, ventrally-curved setae on mesal surface. Phallobase short and tubular, ventral apex distinctly, rather angularly down curved; ventral apex, as viewed caudally, distinctively “pinched” and narrowed, apex U-shaped (<xref ref-type="fig" rid="F7">Fig. 7C</xref>). Phallotremal sclerite prominent, basally forming short tubular collar, ventral margin projecting, apex acute; asymmetrical lateral sclerite present, but may not be evident because it forms lateral wall of “pinched” apex.</p><fig id="F7" position="float" orientation="portrait"><label>Figure 7.</label><caption><p><italic><tp:taxon-name>Oecetis constricta</tp:taxon-name></italic> sp. n., male genitalia: <bold>A</bold> lateral <bold>B</bold> phallic apparatus, lateral <bold>C</bold> phallic apparatus, ventral <bold>D</bold> phallic apparatus, caudal <bold>E</bold> inferior appendage, caudal <bold>F</bold> inferior appendage, ventral.</p></caption><graphic xmlns:xlink="http://www.w3.org/1999/xlink" xlink:href="ZooKeys-376-001-g007.jpg" position="float" orientation="portrait" xlink:type="simple"/></fig><!--PageBreak--></tp:treatment-sec><tp:treatment-sec sec-type="Holotype"><title>Holotype.</title><p><bold>Male</bold> (pinned), <bold>COSTA RICA: San José:</bold> Res. Biol. Carara, Río Carara in Carara, <named-content xmlns:xlink="http://www.w3.org/1999/xlink" content-type="dwc:verbatimCoordinates" xlink:type="simple">9°46.680'N, 84°31.860'W</named-content>, el 200 m, 14.iii.1991, Holzenthal, Muñoz, Huisman (UMSP) (UMSP000207959).</p></tp:treatment-sec><tp:treatment-sec sec-type="Paratypes"><title>Paratypes.</title><p><bold>MEXICO: Chiapas:</bold> Puente Arroyo Viejo, Rt 200, km 141, 9.vi.1967, Flint &amp; Ortiz, 1 male, 2 females (pinned) (NMNH); <bold>Veracruz:</bold> Almilmga, nr. El Palmar, Río Tonto, 1.iv.1963, F. Pacheco, 10 males, 4 females (alcohol) (NMNH); <bold>GUATEMALA:</bold> Río Matapa, 10 km SE Esquintla, el 275 m, 5–6.iii.1970, E.J. Fee, 1 male (alcohol) (NMNH); <bold>Suchetepequez:</bold> Puente Ixtacapa, 18–19.vi.1966, Flint &amp; Ortiz, 1 male, 3 females (pinned) (NMNH); <bold>HONDURAS:</bold> El Zamorano, 28–29.i.1966, G.F. Freytag, 1 male, 3 females (alcohol) (NMNH); <bold>NICARAGUA:</bold> Puente Quinama, E Villa Somoza, 29.vii.1967, O.S. Flint, Jr., 1 male, 1 female (pinned) (NMNH); <bold>COSTA RICA:</bold> Pedregoso, 21.ii.--, D.L. Rounds, 1 male (pinned) (NMNH); Las Canas, 13.vii.1965, P.J. Spangler, 1 male (alcohol) (NMNH); <bold>Guanacaste:</bold> P. N. (Parque Nacional) Guanacaste, Maritza, Río Tempisquito, <named-content xmlns:xlink="http://www.w3.org/1999/xlink" content-type="dwc:verbatimCoordinates" xlink:type="simple">10°57.480'N, 85°29.820'W</named-content>, el 550 m, 19–20.vii.1987, Holzenthal, Morse, Clausen, 1 male (pinned) (UMSP); El Hacha, Quebrada Pedregal, <named-content xmlns:xlink="http://www.w3.org/1999/xlink" content-type="dwc:verbatimCoordinates" xlink:type="simple">10°58.980'N, 85°32.340'W</named-content>, el 300 m, 27.vii.1987, Holzenthal, Morse, Clausen, 1 male (pinned) (UMSP); Río Tizate, 7.2 km NE Canas Dulces, <named-content xmlns:xlink="http://www.w3.org/1999/xlink" content-type="dwc:verbatimCoordinates" xlink:type="simple">10°46.380'N, 85°26.940'W</named-content>, el 275 m, 28.vi.1986, Holzenthal, Heyn, Armitage, 1 male (pinned), 2 males, 1 female (alcohol) (UMSP); <bold>Heredia:</bold> La Selva Field Station nr. Puerto Viejo, 21–28.iii.1988, W. E. Steiner, J. M. Hill, J. M Swearingen &amp; J. M. Mitchell, 1 male, 4 females (pinned) (NMNH); Est. Biol. La Selva, Río Puerto Viejo, <named-content xmlns:xlink="http://www.w3.org/1999/xlink" content-type="dwc:verbatimCoordinates" xlink:type="simple">10°26.400'N, 84°0.720'W</named-content>, 30 m, 10–11.ii.1986, Holzenthal, 1 male (alcohol) (UMSP); <bold>Limón:</bold> Río Uatsi, ca. 8 km (air) W Bribri, <named-content xmlns:xlink="http://www.w3.org/1999/xlink" content-type="dwc:verbatimCoordinates" xlink:type="simple">9°37.200'N, 82°54.000'W</named-content>, el 60 m, 25.iii.1987, Holzenthal, Hamilton, Heyn, 1 male (pinned) (UMSP); <bold>Puntarenas:</bold> Res. Biol. Carara, Río Carara, 4.3 km (rd) E Costanera Sur, <named-content xmlns:xlink="http://www.w3.org/1999/xlink" content-type="dwc:verbatimCoordinates" xlink:type="simple">9°48.600'N, 84°34.320'W</named-content>, el 20 m, 12.iii.1991, Holzenthal, Muñoz, Huisman, 6 males, 7 females (pinned), 3 males, 14 females (alcohol) (UMSP); Res. Biol. Carara, Quebrada Bonita, <named-content xmlns:xlink="http://www.w3.org/1999/xlink" content-type="dwc:verbatimCoordinates" xlink:type="simple">9°46.500'N, 84°36.300'W</named-content>, el 35 m, 11.iii.1991, Holzenthal, Muñoz, Huisman, 11 males, 2 females (pinned) (UMSP); same location, 18–20.v.1990, Holzenthal &amp; Blahnik, 7 males, 7 females (pinned), 2 males, 3 females (alcohol) (UMSP); Quebrada Pita, ca. 3 km (air) W Golfito, <named-content xmlns:xlink="http://www.w3.org/1999/xlink" content-type="dwc:verbatimCoordinates" xlink:type="simple">8°38.520'N, 83°11.580'W</named-content>, el 15 m, 15.ii.1986, Holzenthal, Morse, Fasth, 2 males, 3 females (alcohol) (UMSP); Rio Jaba at rock quarry, 1.4 km (air) W Las Cruces, <named-content xmlns:xlink="http://www.w3.org/1999/xlink" content-type="dwc:verbatimCoordinates" xlink:type="simple">8°47.400'N, 82°58.200'W</named-content>, el 1150 m, 15.iii.1991, Holzenthal, Muñoz, Huisman, 1 male, 5 females (alcohol) (UMSP); Parque Nacional Corcovado, Est. Sirena, Río Camaronal, <named-content xmlns:xlink="http://www.w3.org/1999/xlink" content-type="dwc:verbatimCoordinates" xlink:type="simple">8°28.860N, 83°35.640'W</named-content>, el 5 m, 12–13.iv.1989, Holzenthal &amp; Blahnik, 1 male (alcohol) (UMSP); <bold>San José:</bold> same data as holotype, 15 males, 5 females (pinned) (UMSP); Res. Biol. Carara, Río del Sur, 1.5 km (rd) S Carara, <named-content xmlns:xlink="http://www.w3.org/1999/xlink" content-type="dwc:verbatimCoordinates" xlink:type="simple">9°46.140'N, 84°31.860'W</named-content>, el 160 m, 13.iii.1991, Holzenthal, Muñoz, Huisman, 3 males (pinned), 6 males, 6 females (alcohol) (UMSP); Res. Biol. Carara, Río Carara in Carara, <named-content xmlns:xlink="http://www.w3.org/1999/xlink" content-type="dwc:verbatimCoordinates" xlink:type="simple">9°46.680'N, 84°31.860'W</named-content>, el 200 m, 14.iii.1991, Holzenthal, Muñoz, Huisman, 12 males, 12 females (alcohol) (UMSP); Río Negro, 3.5 km SE jct. route 239, <named-content xmlns:xlink="http://www.w3.org/1999/xlink" content-type="dwc:verbatimCoordinates" xlink:type="simple">9°40.800'N, 84°23.640'W</named-content>, el 230 m, 21.iii.1986, Holzenthal &amp; Fasth, 3 males, 1 female (pinned), 8 males, 11 females (alcohol) (UMSP); <bold>PANAMA: San Blas:</bold> Que<!--PageBreak-->brada Pingadi, 9 km N Nusaganda, 1–2.iii.1995, Flint &amp; Louton, 6 males, 5 females (pinned), 1 male, 3 females (alcohol) (NMNH); <bold>COLOMBIA: Antioquia:</bold> Quebrada Honda, 12 km SW Fredonia, el 1450 m, 22.ii.1983, O. S. Flint, Jr., 1 male, 1 female (pinned) (NMNH); <bold>Magdalena:</bold> Municipio de Santa Marta, Río Minca en Minca, <named-content xmlns:xlink="http://www.w3.org/1999/xlink" content-type="dwc:verbatimCoordinates" xlink:type="simple">11°8.584'N, 74°6.967'W</named-content>, el 570 m, 9.xii.1997, F. Muñoz-Q, et al., 2 males (pinned) (UMSP); <bold>Tolima:</bold> Armero nr. Guayabal, 2–10.ii.1977, E.L. Peyton, 28 males, 7 females (alcohol); <bold>ECUADOR: Cotopaxi:</bold> Quevedo, 36 km NE, el 305 m, 21.vii.1976, J. Cohen, 4 males, 3 females (alcohol) (NMNH); <bold>Guayas:</bold> Sta. Elena, 47.6 km N, el 37 m., 14.vii.1975, J. Cohen, 1 male (alcohol) (NMNH); <bold>Napo:</bold> Pano, el 580 m, 12.ix.1990, O. S. Flint, Jr., 1 male, 2 females (pinned) (NMNH); <bold>VENEZUELA: Sucre:</bold> Río Cocollar, 1.5 km SE Las Piedras de Cocollar, <named-content xmlns:xlink="http://www.w3.org/1999/xlink" content-type="dwc:verbatimCoordinates" xlink:type="simple">10°09.617'N, 63°47.605'W</named-content>, el 810 m, 7–8.iv.1995, Holzenthal &amp; Flint, 2 males (pinned) (UMSP) (NMNH); <bold>Zulia:</bold> Río Yasa, ca. 3 km (air) E Kasmera (Est. Biológica), <named-content xmlns:xlink="http://www.w3.org/1999/xlink" content-type="dwc:verbatimCoordinates" xlink:type="simple">9°56.460'N, 72°43.200'W</named-content>, el 150 m, 14.i.1994, Holzenthal, Cressa, Rincón, 3 males, 1 female (pinned), 2 males, 4 females (alcohol) (UMSP) (IZAM); Caño Carichuano, 3.4 km SE Carbones del Guasare, <named-content xmlns:xlink="http://www.w3.org/1999/xlink" content-type="dwc:verbatimCoordinates" xlink:type="simple">11°0.120'N, 72°17.100'W</named-content>, el 70 m, 12–13.i.1994, Holzenthal, Cressa, Rincón, 2 males (pinned) (UMSP); Parque Nacional Perijá, Río Negro in Toromo, <named-content xmlns:xlink="http://www.w3.org/1999/xlink" content-type="dwc:verbatimCoordinates" xlink:type="simple">10°3.060'N, 72°42.720'W</named-content>, el 360 m, 15.i.1994, Holzenthal, Cressa, Rincón, 1 male, 1 female (pinned), 1 male, 1 female (alcohol) (UMSP); <bold>TRINIDAD:</bold> Arima River, Verdant Vale, <named-content xmlns:xlink="http://www.w3.org/1999/xlink" content-type="dwc:verbatimCoordinates" xlink:type="simple">10°41'N, 61°18’ W</named-content>, el 170 m, 19.vi.1993, N.E. Adams &amp; W.N. Mathis, 6 males, 1 female (pinned), 11 females (alcohol) (NMNH); Yarra River, Filette (1km SE), <named-content xmlns:xlink="http://www.w3.org/1999/xlink" content-type="dwc:verbatimCoordinates" xlink:type="simple">10°47'N, 61°21'W</named-content>, 25.vi.1991, O.S. Flint, Jr., 6 males (pinned) (NMNH); Blue Basin Waterfall, <named-content xmlns:xlink="http://www.w3.org/1999/xlink" content-type="dwc:verbatimCoordinates" xlink:type="simple">10°44'N, 61°32'W</named-content>, el 120 m, 21.vi.1993, 5 males, 1 female (pinned), 2 males, 3 females (alcohol) (NMNH); Blue Basin River, <named-content xmlns:xlink="http://www.w3.org/1999/xlink" content-type="dwc:verbatimCoordinates" xlink:type="simple">10°44'N, 61°32'W</named-content>, el 100 m, 21.vi.1993, N.E. Adams &amp; W.N. Mathis, 2 males, 12 females (alcohol) (NMNH); Tacarigua River, Caura Rec. area, <named-content xmlns:xlink="http://www.w3.org/1999/xlink" content-type="dwc:verbatimCoordinates" xlink:type="simple">10°43'N, 61°17'W</named-content>, 22.vi.1993, O.S. Flint &amp; N.E. Adams, 2 males, 3 females (pinned), 4 males, 7 females (alcohol) (NMNH); below Maracas Falls, <named-content xmlns:xlink="http://www.w3.org/1999/xlink" content-type="dwc:verbatimCoordinates" xlink:type="simple">10°44'N, 61°24'W</named-content>, el 250 m, 18.vi.1993, N.E. Adams &amp; W.N. Mathis, 1 female (pinned) (NMNH); <bold>GUYANA:</bold> Kumu, 25 km SE Lethem, <named-content xmlns:xlink="http://www.w3.org/1999/xlink" content-type="dwc:verbatimCoordinates" xlink:type="simple">3°15.9'N, 59°43.6'W</named-content>, 4–5.iv.1994, O.S. Flint, Jr., 1 male (pinned) (NMNH).</p></tp:treatment-sec><tp:treatment-sec sec-type="Additional material examined"><title>Additional material examined.</title><p><bold>COSTA RICA: San José:</bold> Res. Biol. Carara, Río del Sur, 1.5 km (rd) S of Carara, <named-content xmlns:xlink="http://www.w3.org/1999/xlink" content-type="dwc:verbatimCoordinates" xlink:type="simple">9°46.140'N, 84°31.860'W</named-content>, el 160 m, 13.iii.1991, Holzenthal, Muñoz, Huisman, 16 males, 12 females (pinned) (UMSP). These specimens are somewhat intermediate with <italic><tp:taxon-name>Oecetis mexicana</tp:taxon-name></italic>, as discussed above, and it is possible that they have been misassigned.</p></tp:treatment-sec><tp:treatment-sec sec-type="Etymology"><title>Etymology.</title><p>This species is named <italic><tp:taxon-name>Oecetis constricta</tp:taxon-name></italic> because of the constricted apex of the phallobase in this species.</p></tp:treatment-sec><tp:treatment-sec sec-type="Remarks"><title>Remarks.</title><p>The series listed above as additional material examined and discussed in the diagnosis was from Carara in Costa Rica, near where other specimens typical of <!--PageBreak--><italic><tp:taxon-name>Oecetis constricta</tp:taxon-name></italic> were found. It is possible that this population owes its intermediacy in genitalic characters to some degree of introgression from <italic><tp:taxon-name>Oecetis mexicana</tp:taxon-name></italic>. An alternate explanation for this intermediacy could be method of clearing that was used on these specimens. They were cleared by use of the lactic acid method in the later part of the study; the heat used in this method may have introduced some degree of distortion to the apex of the phallobase (causing it to appear U-shaped, rather than distinctly pinched or constricted). This was never a factor in the many specimens of <italic><tp:taxon-name>Oecetis constricta</tp:taxon-name></italic> or <italic><tp:taxon-name>Oecetis mexicana</tp:taxon-name></italic> cleared with cold (room temperature) KOH.</p></tp:treatment-sec><tp:treatment-sec><!--Section generated to contain objects referenced in tp:taxon-treatment.--><fig id="F26" position="float" orientation="portrait"><label>Figures 46–45.</label><caption><p><italic><tp:taxon-name>Oecetis punctata</tp:taxon-name></italic> and <italic><tp:taxon-name>Oecetis avara</tp:taxon-name></italic> group species – lateral habitus (male). <bold>46</bold> <italic><tp:taxon-name>Oecetis punctata</tp:taxon-name></italic> Navás <bold>47</bold> <italic><tp:taxon-name>Oecetis angularis</tp:taxon-name></italic> sp. n. <bold>48</bold> <italic><tp:taxon-name>Oecetis tumida</tp:taxon-name></italic> sp. n. <bold>49</bold> <italic><tp:taxon-name>Oecetis patula</tp:taxon-name></italic> sp. n. <bold>50</bold> <italic><tp:taxon-name>Oecetis mexicana</tp:taxon-name></italic> sp. n. <bold>51</bold> <italic><tp:taxon-name>Oecetis campana</tp:taxon-name></italic> sp. n. <bold>52</bold> <italic><tp:taxon-name>Oecetis acciptrina</tp:taxon-name></italic> sp. n. (female) <bold>53</bold> <italic><tp:taxon-name>Oecetis maritza</tp:taxon-name></italic> sp. n. <bold>54</bold> <italic><tp:taxon-name>Oecetis agosta</tp:taxon-name></italic> sp. n. <bold>55</bold> <italic><tp:taxon-name>Oecetis protrusa</tp:taxon-name></italic> sp. n. <bold>56</bold> <italic><tp:taxon-name>Oecetis constricta</tp:taxon-name></italic> sp. n. <bold>57</bold> <italic><tp:taxon-name>Oecetis verrucula</tp:taxon-name></italic> sp. n.</p></caption><graphic xmlns:xlink="http://www.w3.org/1999/xlink" xlink:href="ZooKeys-376-001-g026.jpg" position="float" orientation="portrait" xlink:type="simple"/></fig><supplementary-material xmlns:xlink="http://www.w3.org/1999/xlink" id="S1" position="float" orientation="portrait" xlink:type="simple"><caption><p>Distribution of <italic><tp:taxon-name>Oecetis avara</tp:taxon-name></italic> group species. (doi: <ext-link ext-link-type="uri" xlink:href="http://dx.doi.org/10.3897/zookeys.376.6047.app" xlink:type="simple">10.3897/zookeys.376.6047.app</ext-link>) File format: WinZip archive of Google Earth Keyhole Markup files (zip, kmz).</p></caption><media xlink:href="ZooKeys-376-001-s001.zip" mimetype="WinZip archive of Google Earth Keyhole Markup files" mime-subtype="zip" position="float" orientation="portrait" xlink:type="simple"/></supplementary-material><fig id="F14" position="float" orientation="portrait"><label>Figures 18–20.</label><caption><p><italic><tp:taxon-name>Oecetis mexicana</tp:taxon-name></italic> sp. n., male genitalia <bold>18</bold> Specimen from Chiapas, Mexico: <bold>A</bold> lateral <bold>B</bold> phallic apparatus, lateral <bold>C</bold> phallic apparatus, caudal <bold>D</bold> phallic apparatus, ventral <bold>E</bold> inferior appendage, caudal <bold>F</bold> inferior appendage, ventral <bold>G</bold> segment IX and tergum X, dorsal <bold>19</bold> Specimen from Darien, Panama: <bold>A</bold> lateral <bold>B</bold> phallic apparatus, lateral <bold>C</bold> phallic apparatus, caudal <bold>20</bold> Specimen from Canal Zone, Panama: phallic apparatus, caudal.</p></caption><graphic xmlns:xlink="http://www.w3.org/1999/xlink" xlink:href="ZooKeys-376-001-g014.jpg" position="float" orientation="portrait" xlink:type="simple"/></fig><fig id="F6" position="float" orientation="portrait"><label>Figure 6.</label><caption><p><italic><tp:taxon-name>Oecetis campana</tp:taxon-name></italic> sp. n., male genitalia: <bold>A</bold> lateral <bold>B</bold> phallic apparatus, lateral <bold>C</bold> phallic apparatus, caudal <bold>D</bold> inferior appendage, caudal <bold>E</bold> inferior appendage, ventral.</p></caption><graphic xmlns:xlink="http://www.w3.org/1999/xlink" xlink:href="ZooKeys-376-001-g006.jpg" position="float" orientation="portrait" xlink:type="simple"/></fig></tp:treatment-sec></tp:taxon-treatment>
