# Supplementary material for: Review and redescription of species in the Oecetis avara group, with the description of 15 new species (Trichoptera, Leptoceridae)
Source: Zookeys. 2014 Feb 3;(376):1–83. doi: 10.3897/zookeys.376.6047 (PMC3935421; doi:10.3897/zookeys.376.6047)
Supplement: XML Treatment for Oecetis elata [file zookeys.376.6047-treatment9.xml]

<!DOCTYPE tp:taxon-treatment
  PUBLIC "-//TaxonX//DTD Taxonomic Treatment Publishing DTD v0 20100105//EN" "tax-treatment-NSO.dtd">
<tp:taxon-treatment xmlns:tp="http://www.plazi.org/taxpub"><tp:treatment-meta><mixed-citation publication-type="journal"><person-group><name><surname>Blahnik</surname><given-names>Roger J.</given-names></name><name><surname>Holzenthal</surname><given-names>Ralph W.</given-names></name></person-group><article-title>Review and redescription of species in the <italic>Oecetis avara</italic> group, with the description of 15 new species (Trichoptera, Leptoceridae)</article-title><source>Zookeys</source><day>3</day><month>2</month><year>2014</year><volume>2014</volume><issue>376</issue><fpage>1</fpage><lpage>83</lpage><pub-id pub-id-type="doi">10.3897/zookeys.376.6047</pub-id></mixed-citation></tp:treatment-meta><tp:nomenclature><tp:taxon-name>
                        <tp:taxon-name-part taxon-name-part-type="genus">Oecetis</tp:taxon-name-part>
                        <tp:taxon-name-part taxon-name-part-type="species">elata</tp:taxon-name-part>
                        <object-id xmlns:xlink="http://www.w3.org/1999/xlink" xlink:type="simple">http://species-id.net/wiki/Oecetis_elata</object-id>
                    </tp:taxon-name><tp:taxon-authority>Denning &amp; Sykora</tp:taxon-authority><xref ref-type="fig" rid="F9">Figs 9</xref><xref ref-type="fig" rid="F25">, 43</xref><xref ref-type="supplementary-material" rid="S1">, Map 3</xref><tp:nomenclature-citation-list><tp:nomenclature-citation><tp:taxon-name>Oecetis elatus</tp:taxon-name><comment> [sic] Denning &amp; Sykora, 1966: 1225 [holotype male: Mexico, Veracruz, Almilinta (locality not found), CAS].</comment></tp:nomenclature-citation><tp:nomenclature-citation><tp:taxon-name>Oecetis elata</tp:taxon-name><comment> Denning &amp; Sykora: <xref ref-type="bibr" rid="B21">Flint et al. 1999</xref>: 135.</comment></tp:nomenclature-citation></tp:nomenclature-citation-list></tp:nomenclature><tp:treatment-sec sec-type="Diagnosis"><title>Diagnosis.</title><!--PageBreak--><p><italic><tp:taxon-name>Oecetis elata</tp:taxon-name></italic> is readily distinguished from any other species in the <italic><tp:taxon-name>Oecetis avara</tp:taxon-name></italic> group by its small size and dark coloration. As viewed through a stereomicroscope, the body color is almost black and the wings dark brown, giving the species a blackish or fuscous color as viewed generally. In genital morphology <italic><tp:taxon-name>Oecetis elata</tp:taxon-name></italic> is probably most similar to <italic><tp:taxon-name>Oecetis sordida</tp:taxon-name></italic>. However, the apex of the phallobase, while being distinctly and strongly deflexed, is flexed more nearly in the middle. Like <italic><tp:taxon-name>Oecetis sordida</tp:taxon-name></italic>, the basal sclerites anchoring the phallobase, the phallocrypt, are very heavily pigmented and distinctly visible (<xref ref-type="fig" rid="F9">Fig. 9C</xref>). However, <italic><tp:taxon-name>Oecetis elata</tp:taxon-name></italic> is much smaller in size than <italic><tp:taxon-name>Oecetis sordida</tp:taxon-name></italic> and the 2 are not likely to be confused. The angular process on the dorsal lobe of the inferior appendage, as figured and mentioned in the original species description by Denning and Sykora, is somewhat misleading as a diagnostic character. The dorsal lobe of the inferior appendage is actually broadly rounded, as in other members of the <italic><tp:taxon-name>Oecetis avara</tp:taxon-name></italic> group, but the posterior margin is noticeably folded inward, sometimes abruptly enough to give the margin of the appendage, in lateral view, the appearance of being angular. This character, while evident in the type specimen, is not generally characteristic of the species. The apparent absence of a mesal lobe of tergum X (in material examined) is unusual for species in the <italic><tp:taxon-name>Oecetis avara</tp:taxon-name></italic> group and may also prove to be diagnostic.</p></tp:treatment-sec><tp:treatment-sec sec-type="Adult"><title>Adult.</title><p>Forewing length: male (7.3–7.8 mm). Color medium brown (dark brown as viewed without magnification). Antennae light brown. Forewings without spots, veins of forewing chord not contrastingly pigmented, chord moderately spaced, <italic>s</italic> and <italic>r-m</italic> veins generally rather closely spaced, <italic>m</italic> widely spaced. Setation of forewings relatively uniform; setae along veins in apical part of forewing mostly apically directed, not or only slightly laterally diverging Fringe of setae along costal margin of forewing dense, short, not strongly projecting.</p></tp:treatment-sec><tp:treatment-sec sec-type="Male genitalia"><title>Male genitalia.</title><p>Segment IX very short, with elongate setae along posterolateral margin. Tergum X with mesal lobe absent (in specimens examined), but with short, paired lateral membranous projections (not figured). Preanal appendage moderately elongate, length about 4 times maximum width, simple in structure, some apical setae elongate. Inferior appendage with prominent rounded dorsal lobe and weakly projecting ventral lobe; dorsal lobe with posterior margin distinctly, but rather weakly, mesally incurved; projection of ventral lobe rounded apically, obtusely angled; ventral margins of ventral lobes, as viewed ventrally (<xref ref-type="fig" rid="F9">Fig. 9F</xref>), not diverging at base, rounded <!--PageBreak-->apically; basomesal projection of appendage scarcely projecting, with few stiff setae; dorsal lobe with stout, mesally-curved setae on dorsal margin and stout, ventrally-curved setae on mesal surface. Phallic shield, surrounding phallobase, very distinctly sclerotized. Phallobase relatively short, strongly ventrally curved at about middle, apex distinctly sclerotized; ventral apex, as viewed caudally, broadly U-shaped. Phallotremal sclerite prominent, basally forming short tubular collar, ventral margin projecting, apex acute; asymmetrical lateral sclerite absent.</p><fig id="F9" position="float" orientation="portrait"><label>Figure 9.</label><caption><p><italic><tp:taxon-name>Oecetis elata</tp:taxon-name></italic> Denning &amp; Sykora, male genitalia: <bold>A</bold> lateral <bold>B</bold> phallic apparatus, lateral <bold>C</bold> phallic apparatus, caudal <bold>D</bold> phallic apparatus, ventral <bold>E</bold> inferior appendage, caudal <bold>F</bold> inferior appendage, ventral.</p></caption><graphic xmlns:xlink="http://www.w3.org/1999/xlink" xlink:href="ZooKeys-376-001-g009.jpg" position="float" orientation="portrait" xlink:type="simple"/></fig></tp:treatment-sec><tp:treatment-sec sec-type="Material examined"><title>Material examined.</title><p><bold>MEXICO: Puebla:</bold> L. Alchichicha, 19–20.vii.1965, Flint &amp; Ortiz, 29 males (pinned) (NMNH).</p></tp:treatment-sec><tp:treatment-sec><!--Section generated to contain objects referenced in tp:taxon-treatment.--><fig id="F25" position="float" orientation="portrait"><label>Figures 35–45.</label><caption><p><italic><tp:taxon-name>Oecetis avara</tp:taxon-name></italic> group species – lateral habitus (male). <bold>35</bold> <italic><tp:taxon-name>Oecetis uncata</tp:taxon-name></italic> sp. n. <bold>36</bold> <italic><tp:taxon-name>Oecetis metlacensis</tp:taxon-name></italic> Bueno-Soria <bold>37</bold> <italic><tp:taxon-name>Oecetis apache</tp:taxon-name></italic> sp. n. <bold>38</bold> <italic><tp:taxon-name>Oecetis sordida</tp:taxon-name></italic> sp. n. <bold>39</bold> <italic><tp:taxon-name>Oecetis disjuncta</tp:taxon-name></italic> (Banks) <bold>40</bold> <italic><tp:taxon-name>Oecetis avara</tp:taxon-name></italic> (Banks) – Florida <bold>41</bold> <italic><tp:taxon-name>Oecetis avara</tp:taxon-name></italic> (Banks) – Minnesota <bold>42</bold> <italic><tp:taxon-name>Oecetis houghtoni</tp:taxon-name></italic> sp. n. <bold>43</bold> <italic><tp:taxon-name>Oecetis elata</tp:taxon-name></italic> Denning &amp; Sykora 44 <italic><tp:taxon-name>Oecetis verrucula</tp:taxon-name></italic> sp. n. <bold>45</bold> <italic><tp:taxon-name>Oecetis</tp:taxon-name></italic> species nr. houghtoni – Tennessee.</p></caption><graphic xmlns:xlink="http://www.w3.org/1999/xlink" xlink:href="ZooKeys-376-001-g025.jpg" position="float" orientation="portrait" xlink:type="simple"/></fig><supplementary-material xmlns:xlink="http://www.w3.org/1999/xlink" id="S1" position="float" orientation="portrait" xlink:type="simple"><caption><p>Distribution of <italic><tp:taxon-name>Oecetis avara</tp:taxon-name></italic> group species. (doi: <ext-link ext-link-type="uri" xlink:href="http://dx.doi.org/10.3897/zookeys.376.6047.app" xlink:type="simple">10.3897/zookeys.376.6047.app</ext-link>) File format: WinZip archive of Google Earth Keyhole Markup files (zip, kmz).</p></caption><media xlink:href="ZooKeys-376-001-s001.zip" mimetype="WinZip archive of Google Earth Keyhole Markup files" mime-subtype="zip" position="float" orientation="portrait" xlink:type="simple"/></supplementary-material></tp:treatment-sec><ref-list><ref id="B21"><mixed-citation xmlns:xlink="http://www.w3.org/1999/xlink" xlink:type="simple"><person-group><name name-style="western"><surname>Flint</surname><given-names>OS Jr.</given-names></name><name name-style="western"><surname>Holzenthal</surname><given-names>RW</given-names></name><name name-style="western"><surname>Harris</surname><given-names>SC</given-names></name></person-group> (<year>1999</year>) <article-title>Catalog of the Neotropical Caddisflies (Trichoptera).</article-title><source>Special Publication</source>, <publisher-name>Ohio Biological Survey</publisher-name>, <publisher-loc>Columbus, Ohio</publisher-loc>, <size units="page">239 pp</size>.</mixed-citation></ref></ref-list></tp:taxon-treatment>
