# Supplementary material for: Review and redescription of species in the Oecetis avara group, with the description of 15 new species (Trichoptera, Leptoceridae)
Source: Zookeys. 2014 Feb 3;(376):1–83. doi: 10.3897/zookeys.376.6047 (PMC3935421; doi:10.3897/zookeys.376.6047)
Supplement: XML Treatment for Oecetis houghtoni [file zookeys.376.6047-treatment10.xml]

<!DOCTYPE tp:taxon-treatment
  PUBLIC "-//TaxonX//DTD Taxonomic Treatment Publishing DTD v0 20100105//EN" "tax-treatment-NSO.dtd">
<tp:taxon-treatment xmlns:tp="http://www.plazi.org/taxpub"><tp:treatment-meta><mixed-citation publication-type="journal"><person-group><name><surname>Blahnik</surname><given-names>Roger J.</given-names></name><name><surname>Holzenthal</surname><given-names>Ralph W.</given-names></name></person-group><article-title>Review and redescription of species in the <italic>Oecetis avara</italic> group, with the description of 15 new species (Trichoptera, Leptoceridae)</article-title><source>Zookeys</source><day>3</day><month>2</month><year>2014</year><volume>2014</volume><issue>376</issue><fpage>1</fpage><lpage>83</lpage><pub-id pub-id-type="doi">10.3897/zookeys.376.6047</pub-id></mixed-citation></tp:treatment-meta><tp:nomenclature><tp:taxon-name>
                        <tp:taxon-name-part taxon-name-part-type="genus">Oecetis</tp:taxon-name-part>
                        <tp:taxon-name-part taxon-name-part-type="species">houghtoni</tp:taxon-name-part>
                        <object-id xmlns:xlink="http://www.w3.org/1999/xlink" content-type="zoobank" xlink:type="simple">http://zoobank.org/71BA2802-19D7-448F-BDEB-52B6EDF09583</object-id>
                        <object-id xmlns:xlink="http://www.w3.org/1999/xlink" xlink:type="simple">http://species-id.net/wiki/Oecetis_houghtoni</object-id>
                    </tp:taxon-name><tp:taxon-status xmlns:xlink="http://www.w3.org/1999/xlink" xlink:type="simple">sp. n.</tp:taxon-status><xref ref-type="fig" rid="F10">Figs 10</xref><xref ref-type="fig" rid="F11">, 11</xref><xref ref-type="fig" rid="F11">, 12</xref><xref ref-type="fig" rid="F24">, 34</xref><xref ref-type="fig" rid="F25">, 42</xref><xref ref-type="supplementary-material" rid="S1">, Map 2</xref></tp:nomenclature><tp:treatment-sec sec-type="Diagnosis"><title>Diagnosis.</title><p><italic><tp:taxon-name>Oecetis houghtoni</tp:taxon-name></italic> is most similar to, and most likely to be confused with, <italic><tp:taxon-name>Oecetis avara</tp:taxon-name></italic>. At least in material from Minnesota it is distinctly darker in color, brownish, rather than yellowish or yellowish-brown, and has less distinct forewing spots (sometimes nearly absent). The 2 species can generally be identified by color attributes alone. However, there are other differences. In general, the ventral lobe of the inferior appendage is less projecting than in <italic><tp:taxon-name>Oecetis avara</tp:taxon-name></italic> and the angle it forms with the dorsal lobe tends to be somewhat rounded, without the “wrinkling” apparent in <italic><tp:taxon-name>Oecetis avara</tp:taxon-name></italic>, and the posterior margin of the dorsal lobe is somewhat angular. The latter character is subtle, but once noticed is very useful. The angle between the dorsal and ventral lobes is usually slightly acute or nearly at a right angle, and thus may be difficult to distinguish from the distinctly acute angle of <italic><tp:taxon-name>Oecetis avara</tp:taxon-name></italic>. The phallobase in <italic><tp:taxon-name>Oecetis houghtoni</tp:taxon-name></italic> is arched ventrally, but usually not as strongly deflexed apically as in <italic><tp:taxon-name>Oecetis avara</tp:taxon-name></italic> (this character is variable in both species). Also, the phallobase tends to be more uniformly sclerotized (not as sclerotized apically). In most specimens examined, the forewing chord is more narrowly spaced in <italic><tp:taxon-name>Oecetis houghtoni</tp:taxon-name></italic> than in <italic><tp:taxon-name>Oecetis avara</tp:taxon-name></italic>, often with the veins more or less diagonal (<xref ref-type="fig" rid="F24">Fig. 34A</xref>), or with the <italic>s</italic> and <italic>r-m</italic> veins very closely spaced. <italic><tp:taxon-name>Oecetis houghtoni</tp:taxon-name></italic> also differs significantly from <italic><tp:taxon-name>Oecetis avara</tp:taxon-name></italic> in COI barcode sequence (<xref ref-type="fig" rid="F27">Fig. 58</xref>). The possibility that this difference may represent unrecognized species diversity had already been commented on by <xref ref-type="bibr" rid="B55">Zhou et al. (2011)</xref>.</p></tp:treatment-sec><tp:treatment-sec sec-type="Adult"><title>Adult.</title><p>Forewing length: male (8.0–10.0 mm), female (6.2–8.3 mm). Color light brown (darker than <!--PageBreak--><italic><tp:taxon-name>Oecetis avara</tp:taxon-name></italic>). Antennae whitish with indistinct, narrow annulations at intersection of antennomeres. Forewing spots very small and indistinct; spots at base of discal and thyridial cells and base of fork V usually evident; veins of forewing chord narrowly spaced, usually more or less diagonal, either evenly spaced (<xref ref-type="fig" rid="F24">Fig. 34A</xref>) or <italic>s</italic> and <italic>r-m</italic> veins slightly closer; chord with crossveins lightly pigmented; spots at apices of major veins either absent or very indistinct (usually not evident). Setae along veins in apical part of forewing mostly apically directed, not or only slightly laterally diverging. Fringe of setae along costal margin of forewing dense, short, not strongly projecting.</p></tp:treatment-sec><tp:treatment-sec sec-type="Male genitalia"><title>Male genitalia.</title><p>Segment IX very short, with elongate setae along posterolateral margin. Tergum X with narrow, deflexed mesal lobe, apex of lobe tapered, with small sensilla; lobe continuous basoventrally with short, paired lateral membranous projections. Preanal appendage relatively short, length about 2 times maximum width (shorter, on average, than <!--PageBreak--><italic><tp:taxon-name>Oecetis avara</tp:taxon-name></italic>), simple in structure, apical setae elongate. Inferior appendage with prominent rounded dorsal lobe and angularly projecting ventral lobe; projection of ventral lobe only moderately protruding, typically forming a somewhat acute angle with dorsal lobe, but varying to a somewhat obtuse angle, angle usually rounded, not noticeably “wrinkled’ at articulation; posterior margin of dorsal lobe characteristically angulate and somewhat mesally infolded; mesal margin of ventral lobe, as viewed ventrally (<xref ref-type="fig" rid="F10">Fig. 10F</xref>), strongly bent near base; basomesal projection of appendage weakly rounded, with short, stiff setae; dorsal lobe with stout, mesally-curved setae on dorsal margin and stout, ventrally-curved setae on mesal surface. Phallobase very short, tubular basally, ventral margin curved, apex not strongly down curved, only moderately sclerotized; ventral apex, as viewed caudally, U-shaped (<xref ref-type="fig" rid="F10">Fig. 10C</xref>). Phallotremal sclerite prominent, basally forming short tubular collar, ventral margin projecting, apex acute; asymmetrical lateral sclerite present.</p><fig id="F10" position="float" orientation="portrait"><label>Figure 10.</label><caption><p><italic><tp:taxon-name>Oecetis houghtoni</tp:taxon-name></italic> sp. n., male genitalia: <bold>A</bold> lateral <bold>B</bold> phallic apparatus, lateral <bold>C</bold> phallic apparatus, caudal <bold>D</bold> phallic apparatus, ventral <bold>E</bold> inferior appendage, caudal <bold>F</bold> inferior appendage, ventral <bold>G</bold> segment IX and tergum X, dorsal.</p></caption><graphic xmlns:xlink="http://www.w3.org/1999/xlink" xlink:href="ZooKeys-376-001-g010.jpg" position="float" orientation="portrait" xlink:type="simple"/></fig><fig id="F11" position="float" orientation="portrait"><label>Figures 11–14.</label><caption><p>Variation in Minnesota specimens of <italic><tp:taxon-name>Oecetis houghtoni</tp:taxon-name></italic> sp. n., and <italic><tp:taxon-name>Oecetis avara</tp:taxon-name></italic> (Banks). <bold>11–12</bold> <italic><tp:taxon-name>Oecetis houghtoni</tp:taxon-name></italic> <bold>13–14</bold> <italic><tp:taxon-name>Oecetis avara</tp:taxon-name></italic>: <bold>a</bold> inferior appendage, lateral <bold>b</bold> phallobase, lateral <bold>c</bold> preanal appendage, dorsal <bold>d</bold> phallobase, caudal <bold>e</bold> phallobase, ventral <bold>f</bold> mesal process of tergum X, lateral.</p></caption><graphic xmlns:xlink="http://www.w3.org/1999/xlink" xlink:href="ZooKeys-376-001-g011.jpg" position="float" orientation="portrait" xlink:type="simple"/></fig></tp:treatment-sec><tp:treatment-sec sec-type="Holotype"><title>Holotype.</title><p><bold>Male</bold> (pinned), <bold>USA: Minnesota:</bold> Lake Co., Baptism River at State Hwy. 1, Eckbeck campground, <named-content xmlns:xlink="http://www.w3.org/1999/xlink" content-type="dwc:verbatimCoordinates" xlink:type="simple">47°22.137'N, 91°13.767'W</named-content>, 320 m, 24.vii.1996, Holzenthal &amp; Huisman (UMSP) (UMSP000050387).</p></tp:treatment-sec><tp:treatment-sec sec-type="Paratypes"><title>Paratypes.</title><p><bold>CANADA: Ontario:</bold> Ottawa, Ottawa Champlain Rapids, 6.vii.1978, C.M. &amp; O.S. Flint, Jr. 1 male (pinned) (NMNH); Ottawa River, 5 mi N Dunrobin, <named-content xmlns:xlink="http://www.w3.org/1999/xlink" content-type="dwc:verbatimCoordinates" xlink:type="simple">45°28.1'N, 75°58.8'W</named-content>, 25.vii.1996, C.M. &amp; O.S. Flint, Jr., 1 male (pinned) (NMNH); Kearney, Magnetawan River, 23.viii.1983, O.S. Flint, Jr., 1 male (pinned) (NMNH); Killaloe, Brennans Creek, 18.viii.1983, O.S. Flint, Jr., 1 male (pinned) (NMNH); <bold>USA: Arkansas:</bold> Montgomery Co., Little Missouri River, Albert Pike, 28.viii.1980, E.J. Bacon, 15 males (alcohol) (UMSP); same locality, 19.ix.1980, E.J. Bacon, 1 male, 17 females (alcohol) (UMSP); same locality, 20.ix.1980, E.J. Bacon, 1 male, 6 females (alcohol) (UMSP); same locality, 24.ix.1981, E.J. Bacon, 53 males, 85 females (alcohol) (UMSP); <bold>Michigan:</bold> Cedar River, 25.viii.1937, L.R. Penner, 1 male (pinned) (UMSP); <bold>Minnesota:</bold> Aitkin Co., Snake river, Silver Star Road, <named-content xmlns:xlink="http://www.w3.org/1999/xlink" content-type="dwc:verbatimCoordinates" xlink:type="simple">46°12.000'N, 93°15.000'W</named-content>, 29.vi.2001, D.C. Houghton, 263 males, 287 females (alcohol) (UMSP); Aitkin Co., Swan River, nr. State Road 200, <named-content xmlns:xlink="http://www.w3.org/1999/xlink" content-type="dwc:verbatimCoordinates" xlink:type="simple">47°00.5000'N, 93°15.500'W</named-content>, 12.vii.2000, D.C. Houghton, 317 males, 302 females (alcohol) (UMSP); Aitkin Co., 15.vii.1938, D.G. Denning, 1 male (pinned) (UMSP); Anoka Co., Coon Creek, 13.vi.1937, D.G. Denning, 1 male, 3 females (pinned) (UMSP); Anoka Co., 27.vi.1938, D.G. Denning, 1 female (pinned) (UMSP); Becker Co., Pike Lake, Elbow Lake Road, <named-content xmlns:xlink="http://www.w3.org/1999/xlink" content-type="dwc:verbatimCoordinates" xlink:type="simple">47°07.000'N, 95°31.333'W</named-content>, 04.vii.2000, D.C. Houghton, 1 male (alcohol) (UMSP); Becker Co., Ottertail River, mi. 162, Hubbel Pond WMA, 16.viii.1982, N. Kirsch, 2 males, 7 females (alcohol) (UMSP); Beltrami Co., Shotley Bridge, County Road 111, <named-content xmlns:xlink="http://www.w3.org/1999/xlink" content-type="dwc:verbatimCoordinates" xlink:type="simple">48°03.500'N, 94°31.667'W</named-content>, 04.vii.2000, D.C. Houghton, 3 males, 1 female, (alcohol) (UMSP); Beltrami Co., Upper Red Lake, County Road 108, public access, <named-content xmlns:xlink="http://www.w3.org/1999/xlink" content-type="dwc:verbatimCoordinates" xlink:type="simple">48°03.917'N, 94°42.167'W</named-content>, 25.viii.2000, D.C. Houghton, 1 male, 1 female (alcohol) (UMSP); Carlton Co., Silver Creek, Jay Cooke State Park, <named-content xmlns:xlink="http://www.w3.org/1999/xlink" content-type="dwc:verbatimCoordinates" xlink:type="simple">46°38.666'N, 92°21.000'W</named-content>, 14.vii.2001, D.C. Houghton, 2 males, 2 females (alcohol) (UMSP); Cass Co., Big Rice Lake, State Road 06, <named-content xmlns:xlink="http://www.w3.org/1999/xlink" content-type="dwc:verbatimCoordinates" xlink:type="simple">46°59.500'N, 93°57.333'W</named-content>, 30.vi.2000, D.C. Houghton, 2 males (alcohol) (UMSP); Cass Co., Boy River, County Road 53, <named-content xmlns:xlink="http://www.w3.org/1999/xlink" content-type="dwc:verbatimCoordinates" xlink:type="simple">47°04.667'N, 94°06.333'W</named-content>, 30.vi.2000, D.C. Houghton, 319 males, 206 females (alcohol) (UMSP); Cass Co., Mabel Lake, Mabel Lake campground, <named-content xmlns:xlink="http://www.w3.org/1999/xlink" content-type="dwc:verbatimCoordinates" xlink:type="simple">47°03.500'N, 94°04.000'W</named-content>, 30.vi.2000, D.C. Houghton, 5 males, 7 females (alcohol) (UMSP); <!--PageBreak-->Cass Co., Shingobee River, County Road 83, <named-content xmlns:xlink="http://www.w3.org/1999/xlink" content-type="dwc:verbatimCoordinates" xlink:type="simple">47°00.666'N, 94°40.000'W</named-content>, 30.ix.2000, M.P. Monson, 11 males, 7 females (alcohol) (UMSP); Cass Co., Birch Bridge, County Road 132, <named-content xmlns:xlink="http://www.w3.org/1999/xlink" content-type="dwc:verbatimCoordinates" xlink:type="simple">47°02.000'N, 93°52.000'W</named-content>, 30.vi.2000, D.C. Houghton, 1 female (alcohol) (UMSP); Cass Co., Cass Lake, 30.vii.1935, R.H. Nagel, 1 female (alcohol) (UMSP); Cass Co., Cass Lake, 10.vii.1936, R.H. Daggy, 1 male (pinned) (UMSP); same locality, 19.vii.1936, R.H. Daggy, 1 female (pinned) (UMSP); Cass Co., 3-11.vii.1937, L.W. Orr, 1 male, 14 females (pinned) (UMSP); Clearwater Co., Iron Springs Bog Sci. Nat. Area, Sucker Creek, <named-content xmlns:xlink="http://www.w3.org/1999/xlink" content-type="dwc:verbatimCoordinates" xlink:type="simple">47.253°N, 95.242°W</named-content>, el 457 m, 13.viii.1988, M. Monson, 1 male (alcohol) (UMSP); same locality, 29.vi.1989, M. Monson, 1 female (alcohol) (UMSP); Clearwater Co., Itasca State Park, Mississippi River at County Road 117, 28.vi.1993, Holzenthal, 1 male, 1 female (pinned) (UMSP); Clearwater Co., Itasca State Park, 2.vii.1939, C.E. Nickel, 1 male (pinned) (UMSP); Cook Co., Temperance River, Sawbill Trail, <named-content xmlns:xlink="http://www.w3.org/1999/xlink" content-type="dwc:verbatimCoordinates" xlink:type="simple">47°43.667'N, 90°52.834'W</named-content>, 16.vii.2000, D.C. Houghton, 28 males, 40 females (alcohol) (UMSP); Cook Co., Superior National Forest, Temperance River at National Forest Campground, R.J. Blahnik, 1 male, 1 female (pinned) (UMSP); Crow Wing Co., Crow Wing Lake, State Road 371, <named-content xmlns:xlink="http://www.w3.org/1999/xlink" content-type="dwc:verbatimCoordinates" xlink:type="simple">46°43.333'N, 94°21.500'W</named-content>, 24.vi.2000, D.C. Houghton, 1 male (alcohol) (UMSP); Crow Wing Co., Little Pine River, Perry Lake Road, <named-content xmlns:xlink="http://www.w3.org/1999/xlink" content-type="dwc:verbatimCoordinates" xlink:type="simple">46°37.000'N, 94°00.067'W</named-content>, 20.viii.1999, D.C. Houghton, 25 males, 67 females (alcohol) (UMSP); Crow Wing Co., Pine River, County Road 11, <named-content xmlns:xlink="http://www.w3.org/1999/xlink" content-type="dwc:verbatimCoordinates" xlink:type="simple">46°34.333'N, 94°02.000'W</named-content>, 29.vi.2000, D.C. <!--PageBreak-->Houghton, 32 males, 3 females (pinned), 223 males, 120 females (alcohol) (UMSP) (NMNH); Douglas Co., Fairfield Creek, State Road 27, <named-content xmlns:xlink="http://www.w3.org/1999/xlink" content-type="dwc:verbatimCoordinates" xlink:type="simple">45°52.333'N, 95°13.500'W</named-content>, 23.vi.2000, D.C. Houghton, 1 male (alcohol) (UMSP); Douglas Co., Lake Carlos, Lake Carlos State Park, <named-content xmlns:xlink="http://www.w3.org/1999/xlink" content-type="dwc:verbatimCoordinates" xlink:type="simple">45°59.500'N, 95°19.834'W</named-content>, 23.vi.2000, D.C. Houghton, 3 males, 1 female (alcohol) (UMSP); Douglas Co., headwaters Long Prairie River, Lake Carlos State Park, <named-content xmlns:xlink="http://www.w3.org/1999/xlink" content-type="dwc:verbatimCoordinates" xlink:type="simple">45°58.916'N, 95°19.67'W</named-content>, 23.vi.2000, D.C. Houghton, 146 males &amp; females (alcohol) (UMSP); Hubbard Co., Straight River, County Road 111, <named-content xmlns:xlink="http://www.w3.org/1999/xlink" content-type="dwc:verbatimCoordinates" xlink:type="simple">48°52.333'N, 95°01.667'W</named-content>, 03.vii.2000, D.C. Houghton, 142 males, 193 females (alcohol) (UMSP); Hubbard Co., Long Lake, County Road 06, public access, <named-content xmlns:xlink="http://www.w3.org/1999/xlink" content-type="dwc:verbatimCoordinates" xlink:type="simple">46°51.500'N, 95°01.333'W</named-content>, 03.vii.2000, D.C. Houghton, 1 female (alcohol) (UMSP); Hubbard Co., LaSalle Creek at County Road 40, <named-content xmlns:xlink="http://www.w3.org/1999/xlink" content-type="dwc:verbatimCoordinates" xlink:type="simple">47°20.940'N, 95°09.900'W</named-content>, el 425 m, 12.vi.1988, M. Monson, 17 males, 6 females (alcohol) (UMSP); same locality 25.vi.1988, M. Monson, 36 males 53 females (alcohol) (UMSP); same locality, 02.vii.1988, M. Monson, 31 males, 106 females (alcohol) (UMSP); same locality, 24.vii.1988, M. Monson, 127 males 67 females (alcohol) (UMSP); same locality, 26.vii.1988, M. Monson, 66 males 55 females (alcohol) (UMSP); same locality, 13.viii.1988, M. Monson, 113 males 42 females (alcohol) (UMSP); same locality 22.viii.1988, M. Monson, 17 males 34 females (alcohol) (UMSP); same locality, 10.ix.1988, M. Monson, 1 female (alcohol) (UMSP); same locality, 29.vi.1989, M. Monson, 162 males, 69 females (alcohol) (UMSP); same locality, 16.vii.1989, M. Monson, 108 males 97 females (alcohol) (UMSP); same locality, 27.vii.1989, M. Monson, 115 males, 35 females (alcohol) (UMSP); same locality, 13.viii.1989, M. Monson, 83 males, 49 females (alcohol) (UMSP); same locality 30.ix.1989, M. Monson, 1 male (alcohol) (UMSP); Itasca Co., Popple River, County Road 126, Chippewa National Forest, nr. Dora Lake, <named-content xmlns:xlink="http://www.w3.org/1999/xlink" content-type="dwc:verbatimCoordinates" xlink:type="simple">47°43.546'N, 94°04.952'W</named-content>, 10.vii.1999, D.C. Houghton, 1 male, 5 females (alcohol) (UMSP); Itasca Co., Bear Lake, headwaters Bear River, <named-content xmlns:xlink="http://www.w3.org/1999/xlink" content-type="dwc:verbatimCoordinates" xlink:type="simple">47°40.634'N, 93°16.081'W</named-content>, 14.vii.1999, D.C. Houghton, 2 females (alcohol) (UMSP); Itasca Co., Bear River, County Road 52, George Washington State Forest, <named-content xmlns:xlink="http://www.w3.org/1999/xlink" content-type="dwc:verbatimCoordinates" xlink:type="simple">47°42.413'N, 93°15.424'W</named-content>, 14.vii.1999, D.C. Houghton, 2 males, 3 females (pinned) (UMSP); Itasca Co., Deer Creek at County Road 230, 7 mi E Effie, 1 mi N Hwy. 1, <named-content xmlns:xlink="http://www.w3.org/1999/xlink" content-type="dwc:verbatimCoordinates" xlink:type="simple">47°50.845'N, 93°29.333'W</named-content>, 400 m, 29.vi.1996, Holzenthal et al., 26 males (pinned) (UMSP); Itasca Co., Big Fork River at Hwy. 1, 6.5 mi E Effie, <named-content xmlns:xlink="http://www.w3.org/1999/xlink" content-type="dwc:verbatimCoordinates" xlink:type="simple">47°50.465'N, 93°30.156'W</named-content>, 390 m, 28.vi.1996, Holzenthal et al., 10 males, 2 females (pinned) (UMSP); Itasca Co., outlet of Wabena Lake at County Road 49, ca. 11 mi N Grand Rapids, 411 m, <named-content xmlns:xlink="http://www.w3.org/1999/xlink" content-type="dwc:verbatimCoordinates" xlink:type="simple">47.407°N, 93.485°W</named-content>, R. Blahnik &amp; F. Muñoz, 30 males, 3 females (pinned) (UMSP); Kittson Co., Caribou, 30.vi.1941, D.G. Denning, 1 male (alcohol) (UMSP); Koochiching Co., Black River, State Highway 11, <named-content xmlns:xlink="http://www.w3.org/1999/xlink" content-type="dwc:verbatimCoordinates" xlink:type="simple">48°30.667'N, 93°48.000'W</named-content>, 24.viii.2000, D.C. Houghton, 1 male, 2 females (alcohol) (UMSP); Koochiching Co., headwaters Black River, Fiero F.R., <named-content xmlns:xlink="http://www.w3.org/1999/xlink" content-type="dwc:verbatimCoordinates" xlink:type="simple">48°25.888'N, 94°11.985'W</named-content>, 11.vii.1999, D.C. Houghton, 2 males (alcohol) (UMSP); Koochiching Co., Black River, Indian Pines F.R., <named-content xmlns:xlink="http://www.w3.org/1999/xlink" content-type="dwc:verbatimCoordinates" xlink:type="simple">48°27.986'N, 94°11.391'W</named-content>, 11.vii.1999, D.C. Houghton, 2 males, 1 female (alcohol) (UMSP); Koochiching Co., Rainy River, confl. Little Fork River, State Highway 11, nr. International Falls, <named-content xmlns:xlink="http://www.w3.org/1999/xlink" content-type="dwc:verbatimCoordinates" xlink:type="simple">48°31.174'N, 93°34.174'W</named-content>, 12.<!--PageBreak-->vii.1999, D.C. Houghton, 64 males, 103 females (alcohol) (UMSP); Koochiching Co., Little Tamarac River, Lost River F.R., <named-content xmlns:xlink="http://www.w3.org/1999/xlink" content-type="dwc:verbatimCoordinates" xlink:type="simple">48°04.634'N, 94°22.467'W</named-content>, 13.vii.1999, D.C. Houghton, 3 males, 5 females (alcohol) (UMSP); Koochiching Co., Lost River, Lost River F.R., Pine Island State Forest, <named-content xmlns:xlink="http://www.w3.org/1999/xlink" content-type="dwc:verbatimCoordinates" xlink:type="simple">48°05.320'N, 94°15.943'W</named-content>, 13.vii.1999, D.C. Houghton, 1 male (alcohol) (UMSP); Koochiching Co., Big Fork River, State Highway 11, public access, Pine Island State Forest, nr. International Falls, <named-content xmlns:xlink="http://www.w3.org/1999/xlink" content-type="dwc:verbatimCoordinates" xlink:type="simple">48°30.700'N, 93°42.754'W</named-content>, el 244 m, 12.vii.1999, D.C. Houghton, 2 males (pinned) (UMSP); Lake Co., Gooseberry River, County Road 03, <named-content xmlns:xlink="http://www.w3.org/1999/xlink" content-type="dwc:verbatimCoordinates" xlink:type="simple">47°10.000'N, 91°34.500'W</named-content>, 11.vii.2001, D.C. Houghton, 87 males, 103 females (alcohol) (UMSP); Lake Co., W Branch Beaver River, County Road 3, <named-content xmlns:xlink="http://www.w3.org/1999/xlink" content-type="dwc:verbatimCoordinates" xlink:type="simple">47°15.250'N, 91°22.834'W</named-content>, 18.vii.1999, D.C. Houghton, 14 males, 2 females (alcohol) (UMSP); Lake Co., same data as holotype, 10 males (pinned) (UMSP); same locality, 30.vi.1991, R.J. Blahnik, 7 males (pinned) (UMSP); same locality, 11.viii.1991, Huisman &amp; Holzenthal, 2 females (pinned) (UMSP); Lake of the Woods Co., Rapid River, County Road 98, <named-content xmlns:xlink="http://www.w3.org/1999/xlink" content-type="dwc:verbatimCoordinates" xlink:type="simple">48°30.000'N, 94°39.500'W</named-content>, 05.vii.2000, D.C. Houghton, 301 males 153 females (alcohol) (UMSP); Lake of the Woods Co., Zippel Bay State Park, <named-content xmlns:xlink="http://www.w3.org/1999/xlink" content-type="dwc:verbatimCoordinates" xlink:type="simple">48°52.000'N, 94°50.000'W</named-content>, 07.vii.2000, D.C. Houghton, 209 Males, 113 females (alcohol) (UMSP); Lake of the Woods Co., Moose Creek, County Road 01, <named-content xmlns:xlink="http://www.w3.org/1999/xlink" content-type="dwc:verbatimCoordinates" xlink:type="simple">48°30.000'N, 94°36.000'W</named-content>, 05.vii.2000, D.C. Houghton, 1 male 3 females (alcohol) (UMSP); Mahnomen Co., White Earth River, State Road 113, <named-content xmlns:xlink="http://www.w3.org/1999/xlink" content-type="dwc:verbatimCoordinates" xlink:type="simple">47°10.667'N, 95°47.667'W</named-content>, 04.vii.2000, D.C. Houghton, 583 males, 542 females (alcohol) (UMSP); Mahnomen Co., Little Elbow Creek, County Road 04, <named-content xmlns:xlink="http://www.w3.org/1999/xlink" content-type="dwc:verbatimCoordinates" xlink:type="simple">47°12.000'N, 95°39.000'W</named-content>, 04.vii.2000, D.C. Houghton, 3 males, 3 females (alcohol) (UMSP); Marshall Co., Middle River, County Road 04, <named-content xmlns:xlink="http://www.w3.org/1999/xlink" content-type="dwc:verbatimCoordinates" xlink:type="simple">48°20.333'N, 96°49.000'W</named-content>, 24.vii.2000, D.C. Houghton, 1 male (alcohol) UMSP); Mille Lacs Co., Lake Mille Lacs, Cove Bay, <named-content xmlns:xlink="http://www.w3.org/1999/xlink" content-type="dwc:verbatimCoordinates" xlink:type="simple">46°06.667'N, 93°37.333'W</named-content>, 28.vi.2000, D.C. Houghton, 1 male, 1 female (alcohol) (UMSP); Mille Lacs Co., Bradbury Bridge, County Road 103, <named-content xmlns:xlink="http://www.w3.org/1999/xlink" content-type="dwc:verbatimCoordinates" xlink:type="simple">46°01.500'N, 93°41.500'W</named-content>, 28.vi.2000, D.C. Houghton, 23 males, 30 females (alcohol) (UMSP); Mille Lacs Co., Rum River, Mille Lacs Kathio State Park, <named-content xmlns:xlink="http://www.w3.org/1999/xlink" content-type="dwc:verbatimCoordinates" xlink:type="simple">46°07.000'N, 93°45.500'W</named-content>, 28.vi.2000, D.C. Houghton, 287 males, 316 females (alcohol) (UMSP); Morrison Co., Platte River, County Road 35, <named-content xmlns:xlink="http://www.w3.org/1999/xlink" content-type="dwc:verbatimCoordinates" xlink:type="simple">45°56.167'N, 94°14.917'W</named-content>, 24.v.2000, D.C. Houghton, 81 males, 183 females (alcohol) (UMSP); Morrison Co., Pike Creek, Charles Lindberg State Park, <named-content xmlns:xlink="http://www.w3.org/1999/xlink" content-type="dwc:verbatimCoordinates" xlink:type="simple">45°57.333'N, 94°23.500'W</named-content>, 24.vi.2000, D.C. Houghton, 52 males, 27 females (alcohol) (UMSP); Morrison Co., Mississippi River, Charles Lindberg State Park, <named-content xmlns:xlink="http://www.w3.org/1999/xlink" content-type="dwc:verbatimCoordinates" xlink:type="simple">45°57.000'N, 94°23.333'W</named-content>, 24.vi.2000, D.C. Houghton, 1 male, 3 females (alcohol) (UMSP); Murray Co., Smith Lake, Lake Shetek State Park, <named-content xmlns:xlink="http://www.w3.org/1999/xlink" content-type="dwc:verbatimCoordinates" xlink:type="simple">44°05.841'N, 95°41.473'W</named-content>, 305 m, 01.viii.1999, D.C. Houghton, 1 female (pinned) (UMSP); Pennington Co., Thief River Falls, 20.viii.1941, D.G. Denning, 1 male, 20 females (alcohol) (UMSP); same locality, 18.vii.1941, D.G. Denning, 11 females (alcohol) (UMSP); Pine Co., Sand Creek, County Road 30, <named-content xmlns:xlink="http://www.w3.org/1999/xlink" content-type="dwc:verbatimCoordinates" xlink:type="simple">46°07.667'N, 92°37.500'W</named-content>, 28.vi.2001, D.C. Houghton, 35 males, 47 females (alcohol) (UMSP); Pine Co., Little Sand Creek, 1 mi E Cloverdale, 16.vii.1971, 6 males (alcohol) (UMSP); same locality, 8.viii.1971, 1 male (alcohol) (UMSP); same locality, 6.vii.1971, 1 male (alcohol) (UMSP); Pine Co., L. Pine Creek, <!--PageBreak-->State Road 18, <named-content xmlns:xlink="http://www.w3.org/1999/xlink" content-type="dwc:verbatimCoordinates" xlink:type="simple">46°12.000'N, 92°59.500'W</named-content>, 29.vi.2001, D.C. Houghton, 5 males, 17 females (alcohol) (UMSP); Pine Co., Big Pine Lake, State Road 18, <named-content xmlns:xlink="http://www.w3.org/1999/xlink" content-type="dwc:verbatimCoordinates" xlink:type="simple">46°13.000'N, 93°01.500'N</named-content>, 29.vi.2001, D.C. Houghton, 1 male, 1 female (alcohol) (UMSP); Pine Co., Kettle River, Banning State Park, <named-content xmlns:xlink="http://www.w3.org/1999/xlink" content-type="dwc:verbatimCoordinates" xlink:type="simple">46°10.000'N, 92°50.000'W</named-content>, 28.vi.2001, D.C. Houghton, 8 males, 4 females (alcohol) (UMSP); Pine Co. Kettle River, 9.viii.1991, L.J. Luedeman, 10 males, 11 females (alcohol) (UMSP); Polk Co., Red Lake River, US Route 75, <named-content xmlns:xlink="http://www.w3.org/1999/xlink" content-type="dwc:verbatimCoordinates" xlink:type="simple">47°46.666'N, 96°38.000'W</named-content>, 23.vii.2000, D.C. Houghton, 5 females (alcohol) (UMSP); Polk Co., Crookston, 7.vii.1935, D.G. Denning, 1 male, 2 females (pinned) (UMSP); same locality, 18.vii.1935, D.G. Denning, 1 female (pinned) (UMSP); same locality, 3.vii.1936, D.G. Denning, 1 female (pinned) (UMSP); same locality, 27.vii.1936, D.G. Denning, 1 female (pinned) (UMSP); same locality, 29.vi.1937, D.G. Denning, 1 male, 1 female (pinned) (UMSP); same locality, 4.vii.1937, D.G. Denning, 2 females (pinned) (UMSP); Ramsey Co., Lake Johanna, 6.vii.1937, D.G. Denning, 1 female (pinned) (UMSP); Ramsey Co., St. Paul, University golf course, A.A. Granovsky, 2 females (pinned) (UMSP); Ramsey Co., St. Paul, University Farm, 14.vii.1936, A.A. Granovsky, 1 female (pinned) (UMSP); Rock Co., un. spr., Mound Lakes, Blue Mound State Park, <named-content xmlns:xlink="http://www.w3.org/1999/xlink" content-type="dwc:verbatimCoordinates" xlink:type="simple">43°43.000'N, 96°10.175'W</named-content>, 07.vi.2000, D.C. Houghton, 1 male, 1 female (alcohol) (UMSP); Roseau Co., Roseau River, Winner F.R., <named-content xmlns:xlink="http://www.w3.org/1999/xlink" content-type="dwc:verbatimCoordinates" xlink:type="simple">48°38.000'N, 95°29.000'W</named-content>, 08.vii.2000, D.C. Houghton, 219 males, 167 females (alcohol) (UMSP); Roseau Co., Roseau River, Winner F.R., nr. Beltrami Island State Forest, <named-content xmlns:xlink="http://www.w3.org/1999/xlink" content-type="dwc:verbatimCoordinates" xlink:type="simple">48°38.950'N, 95°28.967'W</named-content>, 31.viii.1999, D.C. Houghton, 545 males, 858 females (alcohol) (UMSP); Roseau Co., Hayes Lake, Hayes Lake State Park, <named-content xmlns:xlink="http://www.w3.org/1999/xlink" content-type="dwc:verbatimCoordinates" xlink:type="simple">48°38.083'N, 95°31.583'W</named-content>, 08.vii.2000, D.C. Houghton, 3 males 3 females (alcohol) (UMSP); Roseau Co., Hansen Creek, Winner F.R., <named-content xmlns:xlink="http://www.w3.org/1999/xlink" content-type="dwc:verbatimCoordinates" xlink:type="simple">48°38.000'N, 95°27.500'W</named-content>, 08.vii.2000, D.C. Houghton, 4 males, 21 females (alcohol) (UMSP); Roseau Co., W Branch Warroad River, County Road 5, Beltrami Island State Forest, <named-content xmlns:xlink="http://www.w3.org/1999/xlink" content-type="dwc:verbatimCoordinates" xlink:type="simple">48°44.867'N, 95°19.916'W</named-content>, 31.viii.1999, D.C. Houghton, 1 female (alcohol) (UMSP); Saint Louis Co., Cloquet River, Bear Lake Road, <named-content xmlns:xlink="http://www.w3.org/1999/xlink" content-type="dwc:verbatimCoordinates" xlink:type="simple">47°12.750'N, 91°56.500'W</named-content>, 17.vii.2000, D.C. Houghton, 544 males, 513 females (alcohol) (UMSP); Saint Louis Co., Bear Lake, Cedar Bay campground, <named-content xmlns:xlink="http://www.w3.org/1999/xlink" content-type="dwc:verbatimCoordinates" xlink:type="simple">47°12.500'N, 91°55.500'W</named-content>, 17.vii.2000, D.C. Houghton, 3 males, 1 female (alcohol) (UMSP); Saint Louis County, Lake Cloquet River, Pequaywan Road, <named-content xmlns:xlink="http://www.w3.org/1999/xlink" content-type="dwc:verbatimCoordinates" xlink:type="simple">47°06.833'N, 90°59.083'W</named-content>, 17.vii.2000, D.C. Houghton, 146 males, 152 females (alcohol) (UMSP); Saint Louis Co., Smith Lake Spillway, Pequaywan Road, <named-content xmlns:xlink="http://www.w3.org/1999/xlink" content-type="dwc:verbatimCoordinates" xlink:type="simple">47°08.000'N, 91°55.667'W</named-content>, 17.vii.2000, D.C. Houghton, 41 males, 58 females (alcohol) (UMSP); St. Louis Co., Vermillion River, State Road 24, <named-content xmlns:xlink="http://www.w3.org/1999/xlink" content-type="dwc:verbatimCoordinates" xlink:type="simple">48°07.400'N, 92°31.300'W</named-content>, 20.vii.1999, D.C. Houghton, 1 male, 11 females (alcohol) (UMSP); St. Louis Co., Vermillion River, F.R. 491, <named-content xmlns:xlink="http://www.w3.org/1999/xlink" content-type="dwc:verbatimCoordinates" xlink:type="simple">48°15.750'N, 92°33.500'W</named-content>, 28.viii.2000, D.C. Houghton, 27 males, 21 females (alcohol) (UMSP); Saint Louis Co., Duck Creek, Echo Trail, <named-content xmlns:xlink="http://www.w3.org/1999/xlink" content-type="dwc:verbatimCoordinates" xlink:type="simple">48°06.500'N, 92°03.667'W</named-content>, 15.vii.2000, D.C. Houghton, 1 male (alcohol) (UMSP); St. Louis Co., St. Louis River, Jay Cooke State Park, <named-content xmlns:xlink="http://www.w3.org/1999/xlink" content-type="dwc:verbatimCoordinates" xlink:type="simple">46°38.500'N, 92°21.000'W</named-content>, 14.vii.2001, D.C. Houghton, 11 males, 32 females (alcohol) (UMSP); St. Louis Co., Coyote Creek, Pequaywan Road, <named-content xmlns:xlink="http://www.w3.org/1999/xlink" content-type="dwc:verbatimCoordinates" xlink:type="simple">47°11.500'N, 91°52.000'W</named-content>, 17.vii.2000, D.C. Houghton, 1 female (alcohol) (UMSP); St. Louis <!--PageBreak-->Co., Jenkins Creek, Town Line Road, <named-content xmlns:xlink="http://www.w3.org/1999/xlink" content-type="dwc:verbatimCoordinates" xlink:type="simple">47°22.333'N, 91°57.333'W</named-content>, 14.vii.2000, D.C. Houghton, 3 females (alcohol) (UMSP); St. Louis Co., Cadotte Lake, Cadotte Lake campground, <named-content xmlns:xlink="http://www.w3.org/1999/xlink" content-type="dwc:verbatimCoordinates" xlink:type="simple">47°22.667'N, 91°54.917'W</named-content>, 14.vii.2000, D.C. Houghton, 3 females (alcohol) (UMSP); Stearns Co., St. Cloud, 25.vii.1938, D.G. Denning, 3 males, 6 females (pinned) (UMSP); Todd Co., Birch Lake Creek, County Road 2, <named-content xmlns:xlink="http://www.w3.org/1999/xlink" content-type="dwc:verbatimCoordinates" xlink:type="simple">46°47.666'N, 94°47.833'W</named-content>, 16.vi.2000, D.C. Houghton, 1 male, 1 female (alcohol) (UMSP); Wadena Co., Shell River, Shell City Landing campground, <named-content xmlns:xlink="http://www.w3.org/1999/xlink" content-type="dwc:verbatimCoordinates" xlink:type="simple">46°47.500'N, 94°56.500'W</named-content>, 03.vii.2000, D.C. Houghton, 31 males, 34 females (alcohol) (UMSP); Yellow Medicine Co., Minnesota River, Mile 243.9, T115N, R38W, S28, 14.viii.1980, N. Potthoff, 2 males, 1 female (alcohol) (UMSP); <bold>Mississippi:</bold> Clark Allen Branch, Rt. 11, N Enterprise, 12.v.1988, C.M. &amp; O.S. Flint, Jr., 2 males (pinned) (NMNH); Lauderdale, Chunky R., Dunn’s Falls Pk., 15 mi S Meridian, 13.v.1988, C.M. &amp; O.S. Flint, Jr. 1 male (pinned) (NMNH).</p></tp:treatment-sec><tp:treatment-sec sec-type="Etymology"><title>Etymology.</title><p>We take pleasure in naming this species <italic><tp:taxon-name>Oecetis houghtoni</tp:taxon-name></italic> after Dr. Dave Houghton, Hillsdale College, Michigan, whose extensive survey work on the caddisflies of Minnesota provided the strongest evidence that this species is distinct from <italic><tp:taxon-name>Oecetis avara</tp:taxon-name></italic>.</p></tp:treatment-sec><tp:treatment-sec sec-type="Remarks"><title>Remarks.</title><p>While <italic><tp:taxon-name>Oecetis houghtoni</tp:taxon-name></italic> can be separated from <italic><tp:taxon-name>Oecetis avara</tp:taxon-name></italic> in the upper Midwest, USA, based on the characters listed, we were not always sure about specimens from other localities, due to the variation encountered. Once better understood, it is possible that this variation will be found to fall within the 2 species. However, it is also possible that additional undescribed species are represented. In particular, a form similar to <italic><tp:taxon-name>Oecetis houghtoni</tp:taxon-name></italic> in color and development of the forewing chord seems to be widespread in the Eastern United States and Canada, but differs in that the ventral lobes of the inferior appendages are very obtusely angled (<xref ref-type="fig" rid="F22">Fig. 28A</xref>). This is possibly the form illustrated by <xref ref-type="bibr" rid="B43">Ross (1944)</xref> as <italic><tp:taxon-name>Oecetis avara</tp:taxon-name></italic>. We are not sure whether this form is referable to <italic><tp:taxon-name>Oecetis houghtoni</tp:taxon-name></italic> or represents yet another species. This form is discussed in more detail in the section on unassigned material following the species descriptions, but is not included among the paratype material. A somewhat similar form also occurs on the west coast of the United States.</p></tp:treatment-sec><tp:treatment-sec><!--Section generated to contain objects referenced in tp:taxon-treatment.--><fig id="F24" position="float" orientation="portrait"><label>Figures 33–34.</label><caption><p>Wings of <italic><tp:taxon-name>Oecetis avara</tp:taxon-name></italic> group species. 33 <italic><tp:taxon-name>Oecetis angularis</tp:taxon-name></italic> sp. n. 34 <italic><tp:taxon-name>Oecetis houghtoni</tp:taxon-name></italic> sp. n.: <bold>A</bold> forewing B hind wing.</p></caption><graphic xmlns:xlink="http://www.w3.org/1999/xlink" xlink:href="ZooKeys-376-001-g024.jpg" position="float" orientation="portrait" xlink:type="simple"/></fig><fig id="F25" position="float" orientation="portrait"><label>Figures 35–45.</label><caption><p><italic><tp:taxon-name>Oecetis avara</tp:taxon-name></italic> group species – lateral habitus (male). <bold>35</bold> <italic><tp:taxon-name>Oecetis uncata</tp:taxon-name></italic> sp. n. <bold>36</bold> <italic><tp:taxon-name>Oecetis metlacensis</tp:taxon-name></italic> Bueno-Soria <bold>37</bold> <italic><tp:taxon-name>Oecetis apache</tp:taxon-name></italic> sp. n. <bold>38</bold> <italic><tp:taxon-name>Oecetis sordida</tp:taxon-name></italic> sp. n. <bold>39</bold> <italic><tp:taxon-name>Oecetis disjuncta</tp:taxon-name></italic> (Banks) <bold>40</bold> <italic><tp:taxon-name>Oecetis avara</tp:taxon-name></italic> (Banks) – Florida <bold>41</bold> <italic><tp:taxon-name>Oecetis avara</tp:taxon-name></italic> (Banks) – Minnesota <bold>42</bold> <italic><tp:taxon-name>Oecetis houghtoni</tp:taxon-name></italic> sp. n. <bold>43</bold> <italic><tp:taxon-name>Oecetis elata</tp:taxon-name></italic> Denning &amp; Sykora 44 <italic><tp:taxon-name>Oecetis verrucula</tp:taxon-name></italic> sp. n. <bold>45</bold> <italic><tp:taxon-name>Oecetis</tp:taxon-name></italic> species nr. houghtoni – Tennessee.</p></caption><graphic xmlns:xlink="http://www.w3.org/1999/xlink" xlink:href="ZooKeys-376-001-g025.jpg" position="float" orientation="portrait" xlink:type="simple"/></fig><supplementary-material xmlns:xlink="http://www.w3.org/1999/xlink" id="S1" position="float" orientation="portrait" xlink:type="simple"><caption><p>Distribution of <italic><tp:taxon-name>Oecetis avara</tp:taxon-name></italic> group species. (doi: <ext-link ext-link-type="uri" xlink:href="http://dx.doi.org/10.3897/zookeys.376.6047.app" xlink:type="simple">10.3897/zookeys.376.6047.app</ext-link>) File format: WinZip archive of Google Earth Keyhole Markup files (zip, kmz).</p></caption><media xlink:href="ZooKeys-376-001-s001.zip" mimetype="WinZip archive of Google Earth Keyhole Markup files" mime-subtype="zip" position="float" orientation="portrait" xlink:type="simple"/></supplementary-material><fig id="F27" position="float" orientation="portrait"><label>Figure 58.</label><caption><p>NJ phylogram of COI barcode sequences for <italic><tp:taxon-name>Oecetis avara</tp:taxon-name></italic> group species.</p></caption><graphic xmlns:xlink="http://www.w3.org/1999/xlink" xlink:href="ZooKeys-376-001-g027.jpg" position="float" orientation="portrait" xlink:type="simple"/></fig><fig id="F22" position="float" orientation="portrait"><label>Figure 28.</label><caption><p><italic><tp:taxon-name>Oecetis avara</tp:taxon-name></italic> group variant, nr. <italic><tp:taxon-name>Oecetis houghtoni</tp:taxon-name></italic>, Tennessee specimen: <bold>A</bold> lateral <bold>B</bold> phallic apparatus, lateral <bold>C</bold> phallic apparatus, caudal <bold>D</bold> phallic apparatus, ventral <bold>E</bold> inferior appendage, caudal <bold>F</bold> inferior appendage, ventral <bold>G</bold> segment IX and tergum X, dorsal.</p></caption><graphic xmlns:xlink="http://www.w3.org/1999/xlink" xlink:href="ZooKeys-376-001-g022.jpg" position="float" orientation="portrait" xlink:type="simple"/></fig></tp:treatment-sec><ref-list><ref id="B55"><mixed-citation xmlns:xlink="http://www.w3.org/1999/xlink" xlink:type="simple"><person-group><name name-style="western"><surname>Zhou</surname><given-names>X</given-names></name><name name-style="western"><surname>Robinson</surname><given-names>JL</given-names></name><name name-style="western"><surname>Geraci</surname><given-names>CJ</given-names></name><name name-style="western"><surname>Parker</surname><given-names>CR</given-names></name><name name-style="western"><surname>Flint</surname><given-names>OS Jr.</given-names></name><name name-style="western"><surname>Etnier</surname><given-names>DA</given-names></name><name name-style="western"><surname>Ruiter</surname><given-names>D</given-names></name><name name-style="western"><surname>DeWalt</surname><given-names>E</given-names></name><name name-style="western"><surname>Jacobus</surname><given-names>LM</given-names></name><name name-style="western"><surname>Hebert</surname><given-names>PDN</given-names></name></person-group> (<year>2011</year>) <article-title>Accelerated construction of a regional DNA-barcode reference library: caddisflies (Trichoptera) in the Great Smokey Mountains National Park.</article-title><source>Journal of the North American Benthological Society</source><volume>30</volume>: <fpage>131</fpage>-<lpage>162</lpage>. doi: <ext-link ext-link-type="uri" xlink:href="http://dx.doi.org/10.1899/10-010.1" xlink:type="simple">10.1899/10-010.1</ext-link></mixed-citation></ref><ref id="B43"><mixed-citation xmlns:xlink="http://www.w3.org/1999/xlink" xlink:type="simple"><person-group><name name-style="western"><surname>Ross</surname><given-names>HH</given-names></name></person-group> (<year>1944</year>) <article-title>The caddisflies or Trichoptera of Illinois.</article-title><source>Bulletin of the Illinois Natural History Survey</source><volume>23</volume>: <fpage>1</fpage>-<lpage>326</lpage>.</mixed-citation></ref></ref-list></tp:taxon-treatment>
