# Supplementary material for: Review and redescription of species in the Oecetis avara group, with the description of 15 new species (Trichoptera, Leptoceridae)
Source: Zookeys. 2014 Feb 3;(376):1–83. doi: 10.3897/zookeys.376.6047 (PMC3935421; doi:10.3897/zookeys.376.6047)
Supplement: XML Treatment for Oecetis maritza [file zookeys.376.6047-treatment11.xml]

<!DOCTYPE tp:taxon-treatment
  PUBLIC "-//TaxonX//DTD Taxonomic Treatment Publishing DTD v0 20100105//EN" "tax-treatment-NSO.dtd">
<tp:taxon-treatment xmlns:tp="http://www.plazi.org/taxpub"><tp:treatment-meta><mixed-citation publication-type="journal"><person-group><name><surname>Blahnik</surname><given-names>Roger J.</given-names></name><name><surname>Holzenthal</surname><given-names>Ralph W.</given-names></name></person-group><article-title>Review and redescription of species in the <italic>Oecetis avara</italic> group, with the description of 15 new species (Trichoptera, Leptoceridae)</article-title><source>Zookeys</source><day>3</day><month>2</month><year>2014</year><volume>2014</volume><issue>376</issue><fpage>1</fpage><lpage>83</lpage><pub-id pub-id-type="doi">10.3897/zookeys.376.6047</pub-id></mixed-citation></tp:treatment-meta><tp:nomenclature><tp:taxon-name>
                        <tp:taxon-name-part taxon-name-part-type="genus">Oecetis</tp:taxon-name-part>
                        <tp:taxon-name-part taxon-name-part-type="species">maritza</tp:taxon-name-part>
                        <object-id xmlns:xlink="http://www.w3.org/1999/xlink" content-type="zoobank" xlink:type="simple">http://zoobank.org/F5F48488-90DB-485D-8714-274B18657F07</object-id>
                        <object-id xmlns:xlink="http://www.w3.org/1999/xlink" xlink:type="simple">http://species-id.net/wiki/Oecetis_maritza</object-id>
                    </tp:taxon-name><tp:taxon-status xmlns:xlink="http://www.w3.org/1999/xlink" xlink:type="simple">sp. n.</tp:taxon-status><xref ref-type="fig" rid="F12">Figs 15</xref><xref ref-type="fig" rid="F26">, 53</xref><xref ref-type="supplementary-material" rid="S1">, Map 3</xref></tp:nomenclature><tp:treatment-sec sec-type="Diagnosis"><title>Diagnosis.</title><!--PageBreak--><p><italic><tp:taxon-name>Oecetis maritza</tp:taxon-name></italic> is most similar to <italic><tp:taxon-name>Oecetis mexicana</tp:taxon-name></italic> sp. n., especially in the general form of the genitalia, with the ventral lobe obtusely angled (or forming a nearly right angle with the dorsal lobe), and in the general shape of the phallobase, with the ventral margin arched and apex U-shaped in caudal view. It is most easily distinguished by its smaller size and darker coloration (compare <xref ref-type="fig" rid="F26">Figs 50</xref> and <xref ref-type="fig" rid="F26">53</xref>). There are several minor genitalic differences. The dorsal lobe of the inferior appendage is relatively narrow throughout, and an asymmetrical phallic sclerite seems to be absent. In the shape of the dorsal lobe of the inferior appendage and absence of an asymmetrical phallic sclerite, <italic><tp:taxon-name>Oecetis maritza</tp:taxon-name></italic> resembles <italic><tp:taxon-name>Oecetis patula</tp:taxon-name></italic> sp. n. The latter differs in its larger size, light yellowish color, and especially in having the apex of the phallobase very broad in caudal view. Although <italic><tp:taxon-name>Oecetis maritza</tp:taxon-name></italic> is known from only 2 specimens (1 with the genitalia lost after being examined and illustrated), they are different enough from <italic><tp:taxon-name>Oecetis mexicana</tp:taxon-name></italic>, which also occurs in Costa Rica, to warrant their recognition as a distinct species.</p></tp:treatment-sec><tp:treatment-sec sec-type="Adult"><title>Adult.</title><p>Forewing length: male (6.0 mm). Color yellowish-brown (darker than <italic><tp:taxon-name>Oecetis mexicana</tp:taxon-name></italic> sp. n.). Antennae whitish with indistinct, narrow annulations at intersection of antennomeres. Forewing spots small, brown, distinct, but not strongly contrasting with overall color of wing, spots at base discal and thyridial cells and base of fork V largest; veins of forewing chord very widely, almost evenly, spaced; chord pigmented; apical spots present, but not conspicuous. Setae on forewing membranes short, scant, decumbent, setae along veins in apical part of forewing semi-prostrate, laterally diverging. Fringe of setae along costal margin of forewing dense, very elongate, distinctly projecting.</p></tp:treatment-sec><tp:treatment-sec sec-type="Male genitalia"><title>Male genitalia.</title><p>Segment IX very short, with elongate setae along posterolateral margin. Tergum X with narrow, deflexed mesal lobe, lobe more or less uniform in <!--PageBreak-->width, narrowing apically, with small sensilla; lobe continuous basoventrally with projecting lateral membranous projections. Preanal appendage moderately elongate, length about 3 times maximum width, simple in structure, apical setae elongate. Inferior appendage with dorsal lobe narrow, uniform in width, rounded apically, ventral lobe angularly projecting; projection of ventral lobe forming obtuse angle with dorsal lobe; posterior margin of ventral lobe, as viewed ventrally (<xref ref-type="fig" rid="F12">Fig. 15F</xref>), angularly bent near base, apices of paired lobes moderately diverging; basomesal projection of appendage very weakly developed, scarcely projecting, with several short, stiff setae; dorsal lobe with slightly thickened, mesally-curved setae on dorsal margin and stout, ventrally-curved setae on mesal surface. Phallobase relatively short; as viewed laterally, expanded apically, ventral margin distinctly arched, apex acute; as viewed ventrally, bulbously rounded in middle; ventral apex, as viewed caudally, U-shaped. Phallotremal sclerite prominent, tubular basally, ventral margin projecting, gradually narrowed, acute apically; asymmetrical lateral sclerite absent.</p><fig id="F12" position="float" orientation="portrait"><label>Figure 15.</label><caption><p><italic><tp:taxon-name>Oecetis maritza</tp:taxon-name></italic> sp. n., male genitalia: <bold>A</bold> lateral <bold>B</bold> phallic apparatus, lateral <bold>C</bold> phallic apparatus, caudal <bold>D</bold> phallic apparatus, ventral <bold>E</bold> inferior appendage, caudal <bold>F</bold> inferior appendage, ventral.</p></caption><graphic xmlns:xlink="http://www.w3.org/1999/xlink" xlink:href="ZooKeys-376-001-g012.jpg" position="float" orientation="portrait" xlink:type="simple"/></fig></tp:treatment-sec><tp:treatment-sec sec-type="Holotype"><title>Holotype.</title><p><bold>Male</bold> (pinned), <bold>COSTA RICA: Guanacaste:</bold> Parque Nacional Guanacaste, Estación Maritza, Río Tempisquito, <named-content xmlns:xlink="http://www.w3.org/1999/xlink" content-type="dwc:verbatimCoordinates" xlink:type="simple">10°57.480'N, 85°29.820'W</named-content>, 550 m, 13–15.vii.1992, F. Muñoz (UMSP) (INBIOCRI000513479).</p></tp:treatment-sec><tp:treatment-sec sec-type="Paratypes"><title>Paratypes.</title><p><bold>COSTA RICA: Guanacaste:</bold> Parque Nacional Guanacaste, Estación Patilla, Río Orosi, <named-content xmlns:xlink="http://www.w3.org/1999/xlink" content-type="dwc:verbatimCoordinates" xlink:type="simple">10°59.460'N, 85°25.460'W</named-content>, 700 m, 22-25.v.1990, Holzenthal &amp; Blahnik, 1 male (pinned, missing genitalia) (UMSP).</p></tp:treatment-sec><tp:treatment-sec sec-type="Etymology"><title>Etymology.</title><p>This species is named <italic><tp:taxon-name>Oecetis maritza</tp:taxon-name></italic>, the name used as a noun in apposition, for Estación Maritza in Guanacaste National Park, where the type specimen was collected.</p></tp:treatment-sec><tp:treatment-sec><!--Section generated to contain objects referenced in tp:taxon-treatment.--><fig id="F26" position="float" orientation="portrait"><label>Figures 46–45.</label><caption><p><italic><tp:taxon-name>Oecetis punctata</tp:taxon-name></italic> and <italic><tp:taxon-name>Oecetis avara</tp:taxon-name></italic> group species – lateral habitus (male). <bold>46</bold> <italic><tp:taxon-name>Oecetis punctata</tp:taxon-name></italic> Navás <bold>47</bold> <italic><tp:taxon-name>Oecetis angularis</tp:taxon-name></italic> sp. n. <bold>48</bold> <italic><tp:taxon-name>Oecetis tumida</tp:taxon-name></italic> sp. n. <bold>49</bold> <italic><tp:taxon-name>Oecetis patula</tp:taxon-name></italic> sp. n. <bold>50</bold> <italic><tp:taxon-name>Oecetis mexicana</tp:taxon-name></italic> sp. n. <bold>51</bold> <italic><tp:taxon-name>Oecetis campana</tp:taxon-name></italic> sp. n. <bold>52</bold> <italic><tp:taxon-name>Oecetis acciptrina</tp:taxon-name></italic> sp. n. (female) <bold>53</bold> <italic><tp:taxon-name>Oecetis maritza</tp:taxon-name></italic> sp. n. <bold>54</bold> <italic><tp:taxon-name>Oecetis agosta</tp:taxon-name></italic> sp. n. <bold>55</bold> <italic><tp:taxon-name>Oecetis protrusa</tp:taxon-name></italic> sp. n. <bold>56</bold> <italic><tp:taxon-name>Oecetis constricta</tp:taxon-name></italic> sp. n. <bold>57</bold> <italic><tp:taxon-name>Oecetis verrucula</tp:taxon-name></italic> sp. n.</p></caption><graphic xmlns:xlink="http://www.w3.org/1999/xlink" xlink:href="ZooKeys-376-001-g026.jpg" position="float" orientation="portrait" xlink:type="simple"/></fig><supplementary-material xmlns:xlink="http://www.w3.org/1999/xlink" id="S1" position="float" orientation="portrait" xlink:type="simple"><caption><p>Distribution of <italic><tp:taxon-name>Oecetis avara</tp:taxon-name></italic> group species. (doi: <ext-link ext-link-type="uri" xlink:href="http://dx.doi.org/10.3897/zookeys.376.6047.app" xlink:type="simple">10.3897/zookeys.376.6047.app</ext-link>) File format: WinZip archive of Google Earth Keyhole Markup files (zip, kmz).</p></caption><media xlink:href="ZooKeys-376-001-s001.zip" mimetype="WinZip archive of Google Earth Keyhole Markup files" mime-subtype="zip" position="float" orientation="portrait" xlink:type="simple"/></supplementary-material></tp:treatment-sec></tp:taxon-treatment>
