# Supplementary material for: Review and redescription of species in the Oecetis avara group, with the description of 15 new species (Trichoptera, Leptoceridae)
Source: Zookeys. 2014 Feb 3;(376):1–83. doi: 10.3897/zookeys.376.6047 (PMC3935421; doi:10.3897/zookeys.376.6047)
Supplement: XML Treatment for Oecetis mexicana [file zookeys.376.6047-treatment13.xml]

<!DOCTYPE tp:taxon-treatment
  PUBLIC "-//TaxonX//DTD Taxonomic Treatment Publishing DTD v0 20100105//EN" "tax-treatment-NSO.dtd">
<tp:taxon-treatment xmlns:tp="http://www.plazi.org/taxpub"><tp:treatment-meta><mixed-citation publication-type="journal"><person-group><name><surname>Blahnik</surname><given-names>Roger J.</given-names></name><name><surname>Holzenthal</surname><given-names>Ralph W.</given-names></name></person-group><article-title>Review and redescription of species in the <italic>Oecetis avara</italic> group, with the description of 15 new species (Trichoptera, Leptoceridae)</article-title><source>Zookeys</source><day>3</day><month>2</month><year>2014</year><volume>2014</volume><issue>376</issue><fpage>1</fpage><lpage>83</lpage><pub-id pub-id-type="doi">10.3897/zookeys.376.6047</pub-id></mixed-citation></tp:treatment-meta><tp:nomenclature><tp:taxon-name>
                        <tp:taxon-name-part taxon-name-part-type="genus">Oecetis</tp:taxon-name-part>
                        <tp:taxon-name-part taxon-name-part-type="species">mexicana</tp:taxon-name-part>
                        <object-id xmlns:xlink="http://www.w3.org/1999/xlink" content-type="zoobank" xlink:type="simple">http://zoobank.org/7C017C27-4505-403D-BE3F-2AA94E5E0120</object-id>
                        <object-id xmlns:xlink="http://www.w3.org/1999/xlink" xlink:type="simple">http://species-id.net/wiki/Oecetis_mexicana</object-id>
                    </tp:taxon-name><tp:taxon-status xmlns:xlink="http://www.w3.org/1999/xlink" xlink:type="simple">sp. n.</tp:taxon-status><xref ref-type="fig" rid="F14">Figs 18</xref><xref ref-type="fig" rid="F14">, 19</xref><xref ref-type="fig" rid="F14">, 20</xref><xref ref-type="fig" rid="F26">, 50</xref><xref ref-type="supplementary-material" rid="S1">, Map 4</xref></tp:nomenclature><tp:treatment-sec sec-type="Diagnosis"><title>Diagnosis.</title><p>This is one of the most widespread species in the Neotropical material formerly included within <!--PageBreak--><!--PageBreak--><italic><tp:taxon-name>Oecetis avara</tp:taxon-name></italic>. Although common in Mexico it also extends into Panama and even to Ecuador, but seems to be somewhat less common in the southern part of its distribution, where it is often replaced by other species in the <italic><tp:taxon-name>Oecetis avara</tp:taxon-name></italic> group. Taken as a whole, the species is more variable than most of the species of the <italic><tp:taxon-name>Oecetis avara</tp:taxon-name></italic> group from Central and South America. <italic><tp:taxon-name>Oecetis mexicana</tp:taxon-name></italic> has the same generalized genitalic structures as <italic><tp:taxon-name>Oecetis avara</tp:taxon-name></italic> and <italic><tp:taxon-name>Oecetis houghtoni</tp:taxon-name></italic> sp. n. including a short phallobase, arched ventrally and with a U-shaped ventral apex (as viewed caudally) and an asymmetric apical phallic sclerite. It differs primarily in its smaller size, yellow coloration and prominent, rounded forewing spots, and by the obtuse to right angled ventral lobe of the inferior appendages (<xref ref-type="fig" rid="F14">Figs 18A</xref> and <xref ref-type="fig" rid="F14">19A</xref>). In general form of the genitalia, it comes close to some specimens from eastern USA, currently unassigned to species (see discussion of unassigned material at end of species descriptions), which also have inferior appendages with the ventral margin obtusely angled (<xref ref-type="fig" rid="F22">Fig. 28A</xref>). These, however, are much darker in color and have only indistinct forewing spots. The most similar species to <italic><tp:taxon-name>Oecetis mexicana</tp:taxon-name></italic>, within the zone of sympatry, are <italic><tp:taxon-name>Oecetis constricta</tp:taxon-name></italic> and <italic><tp:taxon-name>Oecetis campana</tp:taxon-name></italic>, which also have inferior appendages that are obtusely angled and are similar in size. <italic><tp:taxon-name>Oecetis constricta</tp:taxon-name></italic> is separated by having the apex of the phallobase distinctively “pinched,” as viewed caudally and usually has the phallobase more angularly bent, as well as being slightly smaller in size. In one population assigned to <italic><tp:taxon-name>Oecetis constricta</tp:taxon-name></italic> from Carara in Costa Rica (but not included in the paratype series), specimens lacked the “pinched” apex of that species and thus were similar to <italic><tp:taxon-name>Oecetis mexicana</tp:taxon-name></italic>. These specimens were discussed in the diagnosis for <italic><tp:taxon-name>Oecetis constricta</tp:taxon-name></italic>. <italic><tp:taxon-name>Oecetis mexicana</tp:taxon-name></italic> also closely resembles <italic><tp:taxon-name>Oecetis campana</tp:taxon-name></italic> sp. n., which differs primarily in that the ventral margin of the phallobase is nearly straight rather than arched or angled (see the diagnosis for <italic><tp:taxon-name>Oecetis campana</tp:taxon-name></italic> for other minor differences).</p></tp:treatment-sec><tp:treatment-sec sec-type="Adult"><title>Adult.</title><p>Forewing length: male (6.5–8.0 mm), female (5.8–7.5 mm). Color yellowish, palps very slightly darker. Antennae pale yellow with indistinct, narrow annulations at intersection of antennomeres. Forewing spots distinct and large; spots at base of discal and thyridial cells largest, spot at base of fork V nearly as large; veins of forewing chord widely and usually nearly evenly spaced, with crossveins nearly perpendicular, or <italic>s</italic> and <italic>r-m</italic> veins slightly closer; chord with small spots at juncture of major veins, those at opposite ends of chord larger; apical spots, at apices of major veins prominent, pigmentation extending beyond veins. Setae along veins in apical part of forewing elongate, semi-prostrate, laterally diverging. Fringe of setae along costal margin of forewing moderately dense, elongate, suberect.</p></tp:treatment-sec><tp:treatment-sec sec-type="Male genitalia"><title>Male genitalia.</title><p>Segment IX very short, with elongate setae along posterolateral margin. Tergum X with narrow, deflexed mesal lobe, lobe relatively elongate, uniform in width or somewhat lobulate apically, apex with small sensilla; lobe continuous basoventrally with short paired lateral membranous projections. Preanal appendage moderately elongate, length about 3 times maximum width, simple in structure, apical setae elongate. Inferior appendage with prominent rounded dorsal lobe and angularly projecting ventral lobe; ventral lobe moderately projecting, forming approximately right to distinctly obtuse angle with dorsal lobe, posterior margin of ventral lobe, as viewed ventrally (<xref ref-type="fig" rid="F14">Fig. 18F</xref>), with distinctly angular bend near base; basomesal projection very weakly developed, scarcely or not protruding, with short, stiff setae; dorsal lobe with stout, mesally-curved setae on dorsal margin and stout, ventrally-curved setae on mesal surface. Phallobase, as viewed laterally, short and tubular, distinctly curved or “arched” ventrally (not angular); apex, as viewed caudally, with ventral margin U-shaped, not keeled ventrally (<xref ref-type="fig" rid="F14">Fig. 18C</xref>), rarely narrowly U-shaped (<xref ref-type="fig" rid="F14">Fig. 19C</xref>), apex not ridged or “burred.” Phallotremal sclerite prominent, basally forming short tubular collar, ventral margin projecting, apex acute; asymmetrical lateral sclerite present, usually distinctly protruding, located on right side, or sometimes on left.</p><fig id="F14" position="float" orientation="portrait"><label>Figures 18–20.</label><caption><p><italic><tp:taxon-name>Oecetis mexicana</tp:taxon-name></italic> sp. n., male genitalia <bold>18</bold> Specimen from Chiapas, Mexico: <bold>A</bold> lateral <bold>B</bold> phallic apparatus, lateral <bold>C</bold> phallic apparatus, caudal <bold>D</bold> phallic apparatus, ventral <bold>E</bold> inferior appendage, caudal <bold>F</bold> inferior appendage, ventral <bold>G</bold> segment IX and tergum X, dorsal <bold>19</bold> Specimen from Darien, Panama: <bold>A</bold> lateral <bold>B</bold> phallic apparatus, lateral <bold>C</bold> phallic apparatus, caudal <bold>20</bold> Specimen from Canal Zone, Panama: phallic apparatus, caudal.</p></caption><graphic xmlns:xlink="http://www.w3.org/1999/xlink" xlink:href="ZooKeys-376-001-g014.jpg" position="float" orientation="portrait" xlink:type="simple"/></fig></tp:treatment-sec><tp:treatment-sec sec-type="Holotype"><title>Holotype.</title><p><bold>Male</bold> (pinned), <bold>MEXICO: Chiapas:</bold> Río Tulija, 48 km S Palenque, 17.v.1981, C.M. &amp; O.S. Flint, Jr. (NMNH) (UMSP000208191).</p><!--PageBreak--></tp:treatment-sec><tp:treatment-sec sec-type="Paratypes"><title>Paratypes.</title><p><bold>MEXICO: Chiapas:</bold> same data as holotype, 8 males, 4 females (pinned), 3 males, 1 female (alcohol) (NMNH); Río Contento, 7 km N Ocosingo, 20.v.1981, C.M. &amp; O.S. Flint, Jr., 6 males, 6 females (pinned), 13 males, 4 females (alcohol) (NMNH); Cascada Misolja, 20 km S Palenque, 17-18.v.1981, C.M. &amp; O.S. Flint, Jr., 1 male (pinned) (NMNH); Río Lacanja, 22 km N Ocosingo, 19.v.1981, C.M. &amp; O.S. Flint, Jr., 3 males, 2 females (pinned) (NMNH); <bold>Oaxaca:</bold> Río Valle Nacional, Chiltepec, 25.v.1981, C.M. &amp; O.S. Flint, Jr., 6 males, 6 females (alcohol) (NMNH); Ao. Choapan, Bethania, 31 km S Tuxtepec, 24.v.1981, C.M. &amp; O.S. Flint, Jr., 5 males, 4 females (pinned) (NMNH); <bold>San Luis Potosí:</bold> Palitla, 5.vi.1966, O.S. Flint, 2 males, 7 females (alcohol) (NMNH); 25 mi N Tamazunchale, el 400 m, 3–4.viii.1963, Duckworth &amp; Davis, 1 male (alcohol) (NMNH); Huichhuayan, 4.vi.1967, O.S. Flint, Jr., 2 males (pinned) (NMNH); <bold>Tamaulipas:</bold> Río Corona, 18 mi N Ciudad Victoria, 13.iii.1982, J.E. Gillaspy, 1 male, 1 female (alcohol) (NMNH); <bold>Veracruz:</bold> nr. El Encero, Rt. 140, km 347, 22.vii.1965, Flint &amp; Ortiz, 1 male (pinned) (NMNH); <bold>BELIZE: Cayo:</bold> Río Privassión, 14.vii.1973, Y. Sedman, 1 male, 1 female (alcohol) (NMNH); <bold>HONDURAS:</bold> Río Humuya, NW Comayagua, 3.viii.1967, O. S. Flint, Jr., 1 male (pinned) (NMNH); <bold>Olancho:</bold> Río Agua Amarilla, Pacayal, 5 km S El Carbon, 27.vii.1989, O.D. L. Lentz &amp; Lopez, 1 male (alcohol) (NMNH); <bold>NICARAGUA: Zelaya:</bold> Cerro Saslaya, <named-content xmlns:xlink="http://www.w3.org/1999/xlink" content-type="dwc:verbatimCoordinates" xlink:type="simple">13°44'N, 85°01'W</named-content>, el 700 m, --iv.1996, J. M. Maes &amp; J. Hernandez, 3 males, 15 females (alcohol) (NMNH); <bold>COSTA RICA: Alajuela:</bold> Río Pizote, ca. 5 km N Dos Ríos, <named-content xmlns:xlink="http://www.w3.org/1999/xlink" content-type="dwc:verbatimCoordinates" xlink:type="simple">10°56.880'N, 85°17.460'W</named-content>, el 470 m, 9.iii.1986, Holzenthal &amp; Fasth, 33 males, 9 females (alcohol) (UMSP); Río Pizote, ca. 5 km (air) S Brasilia, <named-content xmlns:xlink="http://www.w3.org/1999/xlink" content-type="dwc:verbatimCoordinates" xlink:type="simple">10°58.320'N, 85°20.700'W</named-content>, el 390 m, 12.iii.1986, Holzenthal &amp; Fasth, 8 males, 15 females (alcohol) (UMSP); <bold>Guanacaste:</bold> Parque Nacional Guanacaste, El Hacha, Quebrada Pedregal, <named-content xmlns:xlink="http://www.w3.org/1999/xlink" content-type="dwc:verbatimCoordinates" xlink:type="simple">10°58.980'N, 85°32.340'W</named-content>, el 300 m, 27.vii.1987, Holzenthal, Morse, Clausen, 1 male (pinned) (UMSP); Río Aguacate, 0.5 km E Aguacate, <named-content xmlns:xlink="http://www.w3.org/1999/xlink" content-type="dwc:verbatimCoordinates" xlink:type="simple">10°33.900'N, 84°56.340'W</named-content>, el 590 m, 16.ii.1992, Holzenthal, Muñoz, Kjer, 2 males, 2 females (pinned) (UMSP); Río Mena, 4.2 km W Santa Cecilia, <named-content xmlns:xlink="http://www.w3.org/1999/xlink" content-type="dwc:verbatimCoordinates" xlink:type="simple">11°3.540'N, 85°26.880'W</named-content>, el 260 m, 11.iii.1986, Holzenthal &amp; Fasth, 4 males (alcohol) (UMSP); <bold>Heredia:</bold> Quebrada Ceiba, 6 km E Cháves, <named-content xmlns:xlink="http://www.w3.org/1999/xlink" content-type="dwc:verbatimCoordinates" xlink:type="simple">10°22.920'N, 83°55.320'W</named-content>, el 50 m, 2.vii.1992, F. Muñoz, 3 males (pinned) (INBIO); Río Sarapiquí, 300 m S Chilamate, <named-content xmlns:xlink="http://www.w3.org/1999/xlink" content-type="dwc:verbatimCoordinates" xlink:type="simple">10°26.160'N, 84°3.600'W</named-content>, el 40 m, 30.vi.1991, F. Muñoz, 3 males, 2 females (pinned) (INBIO); Río Bijagual, 3.5 km S Chilamate, <named-content xmlns:xlink="http://www.w3.org/1999/xlink" content-type="dwc:verbatimCoordinates" xlink:type="simple">10.436°N, 84.060°W</named-content>, el 40 m, 1.vii.1992, F. Muñoz, 3 males (pinned) (INBIO); Est. Biol. La Selva, Quebrada Sura, <named-content xmlns:xlink="http://www.w3.org/1999/xlink" content-type="dwc:verbatimCoordinates" xlink:type="simple">10°26.220'N, 84°0.600'W</named-content>, el 50 m, 20–21.vi.1986, Holzenthal, Heyn, Armitage, 3 males (alcohol) (UMSP); <bold>Limón:</bold> E.A.R.T.H., Río Dos Novillos, <named-content xmlns:xlink="http://www.w3.org/1999/xlink" content-type="dwc:verbatimCoordinates" xlink:type="simple">10°13.200'N, 83°35.460'W</named-content>, el 20 m, 3.ii.1992, Holzenthal, Muñoz, Kjer, 12 males, 7 females (pinned) (UMSP); same location, 26.vi.1992, Contreras &amp; Muñoz, 3 males (pinned) (UMSP); E.A.R.T.H., Río Parismina, <named-content xmlns:xlink="http://www.w3.org/1999/xlink" content-type="dwc:verbatimCoordinates" xlink:type="simple">10°14.880'N, 83°34.200'W</named-content>, el 5 m, 4.ii.1992, Holzenthal, Muñoz, Kjer, 19 males, 2 females (pinned) (UMSP); E.A.R.T.H., Río Destierra, Pozo Azul, <named-content xmlns:xlink="http://www.w3.org/1999/xlink" content-type="dwc:verbatimCoordinates" xlink:type="simple">10°12.480'N, 83°34.440'W</named-content>, el 15 m, 5.ii.1992, Holzenthal, Muñoz, Kjer, 20 males, 5 females (pinned) (UMSP) (INBIO); same location, 27.vi.1992, F. Muñoz, 5 males (pinned) (INBIO); <bold>Puntarenas:</bold> Río Singri, ca 2 km (air) S Finca <!--PageBreak-->Helechales, <named-content xmlns:xlink="http://www.w3.org/1999/xlink" content-type="dwc:verbatimCoordinates" xlink:type="simple">9°3.420'N, 83°4.920'W</named-content>, el 720 m, 21.ii.1986, Holzenthal, Morse, Fasth, 1 male (alcohol) (UMSP); <bold>PANAMA: Canal Zone:</bold> Pipeline Rd., --vii.1967, W. Wirth, 1 male, 1 female (pinned) (NMNH); <bold>Darien:</bold> Río Tuira, between El Real &amp; Río Pucuro, 16.ii.1985, J. Louton, 2 males (pinned), 1 male, 12 females (alcohol) (NMNH); Río Tuira at Río Pacuro, 16–17.ii.1985, J. Louton, 5 males, 2 females (pinned) (NMNH); Río Tuira, at Boca de Cupe, 18.ii.1985, J. Louton, 1 male (alcohol) (NMNH); <bold>San Blas:</bold> Río Carti Grande, nr. coast, 2.iii.1985, Flint &amp; Louton, 12 males (pinned), 24 males, 28 females (alcohol) (NMNH); <bold>ECUADOR: Los Ríos:</bold> Quevedo, 11.v.1975, Spangler, Gurney, Langley &amp; Cohen, 2 males, 8 females (alcohol) (NMNH); Quevedo, 56 km N, Río Palenque Biol. Sta., el 250 m, 18–29.vii.1976, J. Cohen, 7 males, 1 female (alcohol) (NMNH); <bold>VENEZUELA: Lara:</bold> Parque Nactional Terepaima, Quebrada San Antonio, <named-content xmlns:xlink="http://www.w3.org/1999/xlink" content-type="dwc:verbatimCoordinates" xlink:type="simple">9°51.754'N, 69°13.098'W</named-content>, el 631 m, 17.vi.2001, Holzenthal, Blahnik, Paprocki, Cressa, 1 male (pinned) (UMSP).</p></tp:treatment-sec><tp:treatment-sec sec-type="Etymology"><title>Etymology.</title><p>This species is named <italic><tp:taxon-name>Oecetis mexicana</tp:taxon-name></italic> for Mexico, the country of origin of the holotype specimen, where this species seems to be especially abundant and widespread.</p></tp:treatment-sec><tp:treatment-sec><!--Section generated to contain objects referenced in tp:taxon-treatment.--><fig id="F26" position="float" orientation="portrait"><label>Figures 46–45.</label><caption><p><italic><tp:taxon-name>Oecetis punctata</tp:taxon-name></italic> and <italic><tp:taxon-name>Oecetis avara</tp:taxon-name></italic> group species – lateral habitus (male). <bold>46</bold> <italic><tp:taxon-name>Oecetis punctata</tp:taxon-name></italic> Navás <bold>47</bold> <italic><tp:taxon-name>Oecetis angularis</tp:taxon-name></italic> sp. n. <bold>48</bold> <italic><tp:taxon-name>Oecetis tumida</tp:taxon-name></italic> sp. n. <bold>49</bold> <italic><tp:taxon-name>Oecetis patula</tp:taxon-name></italic> sp. n. <bold>50</bold> <italic><tp:taxon-name>Oecetis mexicana</tp:taxon-name></italic> sp. n. <bold>51</bold> <italic><tp:taxon-name>Oecetis campana</tp:taxon-name></italic> sp. n. <bold>52</bold> <italic><tp:taxon-name>Oecetis acciptrina</tp:taxon-name></italic> sp. n. (female) <bold>53</bold> <italic><tp:taxon-name>Oecetis maritza</tp:taxon-name></italic> sp. n. <bold>54</bold> <italic><tp:taxon-name>Oecetis agosta</tp:taxon-name></italic> sp. n. <bold>55</bold> <italic><tp:taxon-name>Oecetis protrusa</tp:taxon-name></italic> sp. n. <bold>56</bold> <italic><tp:taxon-name>Oecetis constricta</tp:taxon-name></italic> sp. n. <bold>57</bold> <italic><tp:taxon-name>Oecetis verrucula</tp:taxon-name></italic> sp. n.</p></caption><graphic xmlns:xlink="http://www.w3.org/1999/xlink" xlink:href="ZooKeys-376-001-g026.jpg" position="float" orientation="portrait" xlink:type="simple"/></fig><supplementary-material xmlns:xlink="http://www.w3.org/1999/xlink" id="S1" position="float" orientation="portrait" xlink:type="simple"><caption><p>Distribution of <italic><tp:taxon-name>Oecetis avara</tp:taxon-name></italic> group species. (doi: <ext-link ext-link-type="uri" xlink:href="http://dx.doi.org/10.3897/zookeys.376.6047.app" xlink:type="simple">10.3897/zookeys.376.6047.app</ext-link>) File format: WinZip archive of Google Earth Keyhole Markup files (zip, kmz).</p></caption><media xlink:href="ZooKeys-376-001-s001.zip" mimetype="WinZip archive of Google Earth Keyhole Markup files" mime-subtype="zip" position="float" orientation="portrait" xlink:type="simple"/></supplementary-material><fig id="F22" position="float" orientation="portrait"><label>Figure 28.</label><caption><p><italic><tp:taxon-name>Oecetis avara</tp:taxon-name></italic> group variant, nr. <italic><tp:taxon-name>Oecetis houghtoni</tp:taxon-name></italic>, Tennessee specimen: <bold>A</bold> lateral <bold>B</bold> phallic apparatus, lateral <bold>C</bold> phallic apparatus, caudal <bold>D</bold> phallic apparatus, ventral <bold>E</bold> inferior appendage, caudal <bold>F</bold> inferior appendage, ventral <bold>G</bold> segment IX and tergum X, dorsal.</p></caption><graphic xmlns:xlink="http://www.w3.org/1999/xlink" xlink:href="ZooKeys-376-001-g022.jpg" position="float" orientation="portrait" xlink:type="simple"/></fig></tp:treatment-sec></tp:taxon-treatment>
