# Supplementary material for: Review and redescription of species in the Oecetis avara group, with the description of 15 new species (Trichoptera, Leptoceridae)
Source: Zookeys. 2014 Feb 3;(376):1–83. doi: 10.3897/zookeys.376.6047 (PMC3935421; doi:10.3897/zookeys.376.6047)
Supplement: XML Treatment for Oecetis protrusa [file zookeys.376.6047-treatment15.xml]

<!DOCTYPE tp:taxon-treatment
  PUBLIC "-//TaxonX//DTD Taxonomic Treatment Publishing DTD v0 20100105//EN" "tax-treatment-NSO.dtd">
<tp:taxon-treatment xmlns:tp="http://www.plazi.org/taxpub"><tp:treatment-meta><mixed-citation publication-type="journal"><person-group><name><surname>Blahnik</surname><given-names>Roger J.</given-names></name><name><surname>Holzenthal</surname><given-names>Ralph W.</given-names></name></person-group><article-title>Review and redescription of species in the <italic>Oecetis avara</italic> group, with the description of 15 new species (Trichoptera, Leptoceridae)</article-title><source>Zookeys</source><day>3</day><month>2</month><year>2014</year><volume>2014</volume><issue>376</issue><fpage>1</fpage><lpage>83</lpage><pub-id pub-id-type="doi">10.3897/zookeys.376.6047</pub-id></mixed-citation></tp:treatment-meta><tp:nomenclature><tp:taxon-name>
                        <tp:taxon-name-part taxon-name-part-type="genus">Oecetis</tp:taxon-name-part>
                        <tp:taxon-name-part taxon-name-part-type="species">protrusa</tp:taxon-name-part>
                        <object-id xmlns:xlink="http://www.w3.org/1999/xlink" content-type="zoobank" xlink:type="simple">http://zoobank.org/DC821434-D45B-4B66-B535-98747DF2BB7D</object-id>
                        <object-id xmlns:xlink="http://www.w3.org/1999/xlink" xlink:type="simple">http://species-id.net/wiki/Oecetis_protrusa</object-id>
                    </tp:taxon-name><tp:taxon-status xmlns:xlink="http://www.w3.org/1999/xlink" xlink:type="simple">sp. n.</tp:taxon-status><xref ref-type="fig" rid="F16">Figs 22</xref><xref ref-type="fig" rid="F26">, 55</xref><xref ref-type="supplementary-material" rid="S1">, Map 1</xref></tp:nomenclature><tp:treatment-sec sec-type="Diagnosis"><title>Diagnosis.</title><!--PageBreak--><p><italic><tp:taxon-name>Oecetis protrusa</tp:taxon-name></italic> sp. n. is most reliably diagnosed by its size, yellowish color, large, conspicuous forewing spots (often with those at the base of the discal and thyridial cells larger than those in <xref ref-type="fig" rid="F26">Fig. 55</xref>), and particularly by the shape of its phallobase, which has its apex protruding and its ventral margin somewhat convexly bulged preapically, often with the extreme apex slightly recurrent. This is a subtle character, but evident once it is recognized. Additionally, the inferior appendages have the ventral lobe prominent and acutely angled with respect to the dorsal lobe. <italic><tp:taxon-name>Oecetis protrusa</tp:taxon-name></italic> is perhaps most likely to be confused with <italic><tp:taxon-name>Oecetis verrucula</tp:taxon-name></italic> sp. n., or <italic><tp:taxon-name>Oecetis mexicana</tp:taxon-name></italic> sp. n., which are similar in size and frequently co-occur with <italic><tp:taxon-name>Oecetis protrusa</tp:taxon-name></italic>. Like <italic><tp:taxon-name>Oecetis verrucula</tp:taxon-name></italic>, the ventral lobes of the inferior appendages are acutely angled, but unlike <italic><tp:taxon-name>Oecetis verrucula</tp:taxon-name></italic>, these are very distinctly, angularly diverging basally, as viewed ventrally (compare <xref ref-type="fig" rid="F16">Figs 22E</xref> and <xref ref-type="fig" rid="F20">26E</xref>). <italic><tp:taxon-name>Oecetis verrucula</tp:taxon-name></italic> additionally differs by having a differently shaped, shorter phallobase with a small ventral “wart,” and is also slightly darker in color, with smaller, usually somewhat oval, forewing spots. <italic><tp:taxon-name>Oecetis mexicana</tp:taxon-name></italic> is very similar in color, particularly in having large, rounded forewing spots, but differs in that the ventral lobe of the inferior appendages is either obtusely angled or nearly at a right angle and is less divergently bent at its base, as well as in having a phallobase that is merely arched ventrally, without a convex bulge. In sorted, sympatric series, it is evident (on comparison) that <italic><tp:taxon-name>Oecetis mexicana</tp:taxon-name></italic> is very slightly darker in color and larger in size than <italic><tp:taxon-name>Oecetis protrusa</tp:taxon-name></italic>, but the differences are admittedly subtle. In a large series from Guácimo, Limón, Costa Rica (Escuela de Agricultura de la Región Tropical Húmeda), where <italic><tp:taxon-name>Oecetis protrusa</tp:taxon-name></italic> and <italic><tp:taxon-name>Oecetis mexicana</tp:taxon-name></italic> occurred sympatrically and were about equally abundant, the length of the phallobase in <italic><tp:taxon-name>Oecetis protrusa</tp:taxon-name></italic> was somewhat shorter than usual and the convex ventral bulge less distinctively developed. Cleared specimens, however, were easily sorted and the inferior appendages were typical of the 2 species. On account of the slightly shorter phallic length of these specimens, and preapical bulge on the phallobase, they could possibly be confused with <italic><tp:taxon-name>Oecetis tumida</tp:taxon-name></italic> sp. n. However, the inferior appendage of that species is quite different in form, with the ventral lobe much shorter and less angularly projecting.</p></tp:treatment-sec><tp:treatment-sec sec-type="Adult"><title>Adult.</title><p>Forewing length: male (7.0–8.0 mm), female (6.0–6.5 mm). Color pale yellowish (paler than <italic><tp:taxon-name>Oecetis mexicana</tp:taxon-name></italic>). Antennae pale yellow with indistinct, narrow annulations at intersection of antennomeres. Forewing spots very large and distinct; spots at base of discal and thyridial cells largest, that of discal cell nearly round, spot at base of fork V nearly as large; veins of forewing chord widely and usually nearly evenly spaced, with crossveins nearly perpendicular, or <italic>s</italic> and <italic>r-m</italic> veins slightly closer; chord with distinct spots at juncture of major veins, those at opposite ends of chord larger; apical spots, at apices of major veins prominent, pigmentation extending beyond veins. Setae along veins in apical part of forewing elongate, semi-prostrate, laterally diverging. Fringe of setae along costal margin of forewing moderately dense, suberect.</p></tp:treatment-sec><tp:treatment-sec sec-type="Male genitalia"><title>Male genitalia.</title><p>Segment IX very short, with elongate setae along posterolateral margin. Tergum X with narrow, deflexed mesal lobe, lobe relatively elongate, uniform in width or somewhat lobulate apically, apex with small sensilla; lobe continuous basoventrally with short, paired lateral membranous projections. Preanal appendage moderately elongate, length about 3 times maximum width, simple in structure, apical setae elongate. Inferior appendage with prominent dorsal lobe, usually somewhat narrowed and rounded apically, and angularly projecting ventral lobe; ventral lobe distinctly projecting, forming acute angle with dorsal lobe; mesal margin of ventral <!--PageBreak-->lobe, as viewed ventrally (<xref ref-type="fig" rid="F16">Fig. 22E</xref>), with distinctly angular bend near base; basomesal projection moderately developed, forming small rounded projection with short, stiff setae; dorsal lobe with stout, mesally-curved setae on dorsal margin and stout, ventrally-curved setae on mesal surface. Phallobase, as viewed laterally, moderately elongate, ventral margin distinctly protruding, with noticeable preapical convex bulge, apex usually slightly ridged or burred; as viewed caudally, with apex narrowly U-shaped, not keeled ventrally. Phallotremal sclerite prominent, basally forming short tubular collar, ventral margin projecting, apex acute; asymmetrical lateral sclerite probably always present, but only slightly protruding and not very evident, located on right side.</p><fig id="F16" position="float" orientation="portrait"><label>Figure 22.</label><caption><p><italic><tp:taxon-name>Oecetis protrusa</tp:taxon-name></italic> sp. n., male genitalia: <bold>A</bold> lateral <bold>B</bold> phallic apparatus, lateral <bold>C</bold> phallic apparatus, caudal <bold>D</bold> inferior appendage, caudal <bold>E</bold> inferior appendage, ventral.</p></caption><graphic xmlns:xlink="http://www.w3.org/1999/xlink" xlink:href="ZooKeys-376-001-g016.jpg" position="float" orientation="portrait" xlink:type="simple"/></fig></tp:treatment-sec><tp:treatment-sec sec-type="Holotype"><title>Holotype.</title><p><bold>Male</bold> (pinned), <bold>COSTA RICA: Heredia:</bold> Parque Nacional Braulio Carrillo, Est. Magsasay, Río Peje, <named-content xmlns:xlink="http://www.w3.org/1999/xlink" content-type="dwc:verbatimCoordinates" xlink:type="simple">10°24.120'N, 84°3.000'W</named-content>, el 130 m, 25–26.viii.1990, Holzenthal, Blahnik, Huisman (UMSP) (UMSP000207778).</p></tp:treatment-sec><tp:treatment-sec sec-type="Paratypes"><title>Paratypes.</title><p><bold>MEXICO: Chiapas:</bold> 7.8 mi E Pichucalco, 27–28.vii.1966, Flint &amp; Ortiz, 4 males, 3 females (pinned) (NMNH); same location, 7.xii.1975, C.M. &amp; O.S. Flint, Jr., 6 males (pinned) (NMNH); Río Lacanja, 22 km N Ocosingo, 19.v.1981, C.M. &amp; O.S. Flint, Jr., 2 males (pinned) (NMNH); Cascada Misolja, 20 km S Palenque, 17–18.v.1981, C.M. &amp; O.S. Flint, Jr., 5 males, 2 females (pinned), 8 males, 34 females (alcohol) (NMNH); Río Tulija, 48 km S Palenque, 17.v.1981, C.M. &amp; O.S. Flint, Jr., 2 males (pinned), 5 males, 2 females (alcohol) (NMNH); <bold>Tabasco:</bold> Río Puyacatengo, E Teapa, 28–29.vii.1966, Flint &amp; Ortiz, 15 males, 6 females (alcohol) (NMNH); <bold>Veracruz:</bold> Los Tuxtlas area, “Los Tuxtlas” Biological Station, 31 km NE Catemaco, Río Palma, above LaPalma, 7–14.v.1981, C.M. &amp; O.S. Flint, Jr., 3 males, 3 females (pinned) (NMNH); Los Tuxtlas area, “Los Tuxtlas” Biological Station, 31 km NE Catemaco, Río Palma, below LaPalma, 5.v.1981, C.M. &amp; O.S. Flint, Jr., 4 males (pinned), 4 males, 12 females (alcohol) (NMNH); Río Tacolapan, Rt. 180, km 551, 25–26.vii.1966, Flint &amp; Ortiz, 2 males (alcohol) (NMNH); <bold>GUATEMALA: Alta Verapaz</bold>, Río Cahabon, Chibite, 3.i.1989, B. C. Kondratieff, 7 males (alcohol) (NMNH); <bold>NICARAGUA:</bold> Puente Quinama, E Villa Somoza, 29.vii.1967, O. S. Flint, Jr., 1 male (pinned) (NMNH); <bold>COSTA RICA:</bold> Las Canas, Río Cordobicí, 26.vii.1967, O. S. Flint, Jr., 2 males (pinned), 1 male, 1 female (alcohol) (NMNH); Las Canas, 13.vii.1965, P. J. Spangler, 7 males (alcohol) (NMNH); 10 mi NW Liberia, 25.vii.1965, P. J. Spangler, 32 males, 12 females (pinned), 1 male, 2 females (alcohol) (NMNH); Pacuare, Río General, 1.vii.1967, Flint &amp; Ortiz, 8 males, 2 females (pinned) (NMNH); 9 mi NW Esparta, 22.vii.1965, P. J. Spangler, 2 males, 1 female (alcohol) (NMNH); <bold>Alajuela:</bold> Río Pizote, ca 5 km (air) S Brasilia, <named-content xmlns:xlink="http://www.w3.org/1999/xlink" content-type="dwc:verbatimCoordinates" xlink:type="simple">10°58.320'N, 85°20.700'W</named-content>, el 390 m, 12.iii.1986, Holzenthal &amp; Fasth, 2 males (pinned), 20 males, 15 females (alcohol) (UMSP); Río Pizote, ca 5 km N Dos Ríos, <named-content xmlns:xlink="http://www.w3.org/1999/xlink" content-type="dwc:verbatimCoordinates" xlink:type="simple">10°56.880'N, 85°17.460'W</named-content>, el 470 m, 9.iii.1986, Holzenthal &amp; Fasth, 2 males, 1 female (pinned), 64 males, 116 females (alcohol) (UMSP); Reserva Forestal San Ramon, Río San Lorencito and tribs., <named-content xmlns:xlink="http://www.w3.org/1999/xlink" content-type="dwc:verbatimCoordinates" xlink:type="simple">10°12.960'N, 84°36.420'W</named-content>, el 980 m, 30.iii.–i.iv.1987, Holzenthal, Hamilton, Heyn, 1 male (alcohol) (UMSP); Laguna Río Cuarto &amp; trib., 2.8 km (road) N Río Cuarto, <named-content xmlns:xlink="http://www.w3.org/1999/xlink" content-type="dwc:verbatimCoordinates" xlink:type="simple">10°21.420'N, 84°12.900'W</named-content>, el 400 m, 13.ii.1992, Holzenthal, Muñoz, Kjer, 1 male, 3 females (pinned) (UMSP); <bold>Cartago:</bold> Reserva Tapantí, Quebrada Seg<!--PageBreak-->unda @ admin. Building, <named-content xmlns:xlink="http://www.w3.org/1999/xlink" content-type="dwc:verbatimCoordinates" xlink:type="simple">9°45.660'N, 83°47.220'W</named-content>, el 1250 m, 9–10.v.1990, Holzenthal &amp; Blahnik, 2 males (alcohol) (UMSP); <bold>Guanacaste:</bold> Colorado, 31.iii.1988, W. E. Steiner, J. M. Hill J. M. Swearingen, &amp; J. M. Mitchell, 2 males, 2 females (NMNH); Río Tizate, 7.2 km NE Canas Dulces, <named-content xmlns:xlink="http://www.w3.org/1999/xlink" content-type="dwc:verbatimCoordinates" xlink:type="simple">10°46.380'N, 85°26.940'W</named-content>, el 275 m, 28.vi.1986, Holzenthal, Heyn, Armitage, 2 males (pinned), 50 males, 75 females (alcohol) (UMSP); Río Mena, 4.2 km W Santa Cecelia, <named-content xmlns:xlink="http://www.w3.org/1999/xlink" content-type="dwc:verbatimCoordinates" xlink:type="simple">11°3.540'N, 85°26.880'W</named-content>, el 260 m, 11.iii.1986, Holzenthal &amp; Fasth, 1 male (pinned), 9 males, 11 females (alcohol) (UMSP); Quebrada Garcia, ENE Quebrada Grande, <named-content xmlns:xlink="http://www.w3.org/1999/xlink" content-type="dwc:verbatimCoordinates" xlink:type="simple">10°51.720'N, 85°25.680'W</named-content>, el 470 m, 8.iii.1986, Holzenthal &amp; Fasth, 7 males (pinned), 7 males, 8 females (alcohol) (UMSP); Río Los Ahogados, 11.3 km ENE Quebrada Grande, <named-content xmlns:xlink="http://www.w3.org/1999/xlink" content-type="dwc:verbatimCoordinates" xlink:type="simple">10°51.900'N, 85°25.380'W</named-content>, el 470 m, 7.iii.1986, Holzenthal &amp; Fasth, 1 male (pinned), 7 males, 3 females (alcohol) (UMSP); Parque Nacional Guanacaste, Maritza, Río Tempisquito Sur, <named-content xmlns:xlink="http://www.w3.org/1999/xlink" content-type="dwc:verbatimCoordinates" xlink:type="simple">10°57.000'N, 85°28.800'W</named-content>, el 600 m, 30.viii.1990, Huisman &amp; Quesada, 6 males, 10 females (alcohol) (UMSP); Río Tempisquito, ca 3 km S route 1, <named-content xmlns:xlink="http://www.w3.org/1999/xlink" content-type="dwc:verbatimCoordinates" xlink:type="simple">10°47.400'N, 85°33.120'W</named-content>, el 75 m, 6.iii.1986, Holzenthal &amp; Fasth, 9 males, 2 females (alcohol) (UMSP); Río Aguacate, 0.5 km E Aguacate, <named-content xmlns:xlink="http://www.w3.org/1999/xlink" content-type="dwc:verbatimCoordinates" xlink:type="simple">10°33.900'N, 84°56.340'W</named-content>, el 590 m, 16.ii.1992, Holzenthal, Muñoz, Kjer, 1 male (pinned) (UMSP); <bold>Heredia:</bold> same data as holotype, 10 males, 36 females (pinned), 5 males, 7 females (alcohol) (UMSP); Río Bijagual, on road to Magsasay, <named-content xmlns:xlink="http://www.w3.org/1999/xlink" content-type="dwc:verbatimCoordinates" xlink:type="simple">10°24.480'N, 84°4.560'W</named-content>, el 140 m, 12.ii.1986, Holzenthal, Morse, Fasth, 2 males, 1 female (alcohol) (UMSP); Río Bijagual, 3.5 km S Chilamate, <named-content xmlns:xlink="http://www.w3.org/1999/xlink" content-type="dwc:verbatimCoordinates" xlink:type="simple">10°26.160'N, 84°3.600'W</named-content>, el 40 m, 1.vii.1992, F. Muñoz, 9 males (pinned) (UMSP); Río Sarapiquí, 300 m S Chilamate, <named-content xmlns:xlink="http://www.w3.org/1999/xlink" content-type="dwc:verbatimCoordinates" xlink:type="simple">10°27.060'N, 84°3.840'W</named-content>, el 40 m, 30.vi.1992, F. Muñoz, 11 males, 1 female (pinned) (UMSP); Est. Biol. La Selva, Río Puerto Viejo, <named-content xmlns:xlink="http://www.w3.org/1999/xlink" content-type="dwc:verbatimCoordinates" xlink:type="simple">10°26.400'N, 84°0.720'W</named-content>, el 30 m, 10–11.ii.1986, Holzenthal, 3 males, 1 female (pinned) (UMSP); same location, 19.vi.1986, Holzenthal, Heyn, Armitage, 4 males, 6 females (alcohol) (UMSP); Est. Biol. La Selva, Quebrada El Salto, <named-content xmlns:xlink="http://www.w3.org/1999/xlink" content-type="dwc:verbatimCoordinates" xlink:type="simple">10°25.620'N, 84°0.300'W</named-content>, el 50m, 10.ii.1986, Holzenthal, 2 males (pinned) (UMSP); Est. Biol. La Selva, Quebrada Sura, <named-content xmlns:xlink="http://www.w3.org/1999/xlink" content-type="dwc:verbatimCoordinates" xlink:type="simple">10°26.220'N, 84°0.600'W</named-content>, el 50 m, 20–21.vi.1986, Holzenthal, Heyn, Armitage, 5 males (alcohol) (UMSP); Río Sarapiquí, 7 km W Puerto Viejo, <named-content xmlns:xlink="http://www.w3.org/1999/xlink" content-type="dwc:verbatimCoordinates" xlink:type="simple">10°27.120'N, 84°4.020'W</named-content>, el 50 m, 11.ii.1986, Morse &amp; Fasth, 16 males, 2 females (pinned), 29 males, 14 females (alcohol) (UMSP); Quebrada Ceibo, 6 km E Cháves, <named-content xmlns:xlink="http://www.w3.org/1999/xlink" content-type="dwc:verbatimCoordinates" xlink:type="simple">10°22.920'N, 83°55.320'W</named-content>, el 50 m, 2.vii.1992, F. Muñoz, 1 male (pinned) (UMSP); <bold>Limón:</bold> Reserva Biol. Hitoy-Cerere, Río Cerere, <named-content xmlns:xlink="http://www.w3.org/1999/xlink" content-type="dwc:verbatimCoordinates" xlink:type="simple">9°40.260'N, 83°1.680'W</named-content>, el 90 m, 23–24.iii.1987, Holzenthal, Hamilton, Heyn, 1 male, 1 female (pinned) (UMSP); E.A.R.T.H., Río Parismina, <named-content xmlns:xlink="http://www.w3.org/1999/xlink" content-type="dwc:verbatimCoordinates" xlink:type="simple">10°14.880'N, 83°34.200'W</named-content>, el 5 m, 4.ii.1992, Holzenthal, Muñoz, Kjer, 55 males, 5 females (pinned), 12 males, 3 females (alcohol) (UMSP) (INBIO); E.A.R.T.H., Río Destierra, Pozo Azul, <named-content xmlns:xlink="http://www.w3.org/1999/xlink" content-type="dwc:verbatimCoordinates" xlink:type="simple">10°12.480'N, 83°34.440'W</named-content>, el 15 m, 5.ii.1992, Holzenthal, Muñoz, Kjer, 23 males, 13 females (pinned), 6 males, 11 females (alcohol) (UMSP); same location, 27.vi.1992, F. Muñoz, 5 males, 1 female (pinned) (INBIO); E.A.R.T.H., Río Dos Novillos, <named-content xmlns:xlink="http://www.w3.org/1999/xlink" content-type="dwc:verbatimCoordinates" xlink:type="simple">10°13.200'N, 83°35.460'W</named-content>, el 20 m, 3.ii.1992, Holzenthal, Muñoz, Kjer, 19 males, 10 females (pinned) (UMSP); Res. Biol. Barbilla, Río Dantas, 15 km (road) S Pacuarito, <named-content xmlns:xlink="http://www.w3.org/1999/xlink" content-type="dwc:verbatimCoordinates" xlink:type="simple">9°59.640'N, 83°26.580'W</named-content>, el 300 m, 27–30.i.1992, Holzenthal, Muñoz, <!--PageBreak-->Kjer, 2 males (pinned) (UMSP); <bold>Puntarenas:</bold> Río Jaba at rock quarry, 1.4 km (air) W Las Cruces, <named-content xmlns:xlink="http://www.w3.org/1999/xlink" content-type="dwc:verbatimCoordinates" xlink:type="simple">8°47.400'N, 82°58.200'W</named-content>, el 1150 m, 15.iii.1991, Holzenthal, Muñoz, Huisman, 3 males, 4 females (pinned) (UMSP); Río Jaba, 2.4 km (air) NW San Vito, <named-content xmlns:xlink="http://www.w3.org/1999/xlink" content-type="dwc:verbatimCoordinates" xlink:type="simple">8°49.920'N, 82°59.460'W</named-content>, el 970 m, 13.vi.1986, Holzenthal, Heyn, Armitage, 1 male, 7 females (alcohol) (UMSP); Río Negro, ca 10 km (air) SSW Las Alturas, <named-content xmlns:xlink="http://www.w3.org/1999/xlink" content-type="dwc:verbatimCoordinates" xlink:type="simple">8°57.000'N, 82°51.060'W</named-content>, el 1035 m, 17.ii.1986, Holzenthal, Morse, Fasth, 5 males, 1 females (pinned) (UMSP); Río Guineal, ca. 1 km (air) E Finca Helechales, <named-content xmlns:xlink="http://www.w3.org/1999/xlink" content-type="dwc:verbatimCoordinates" xlink:type="simple">9°4.560'N, 83°5.520'W</named-content>, el 840 m, 4.viii.1987, Holzenthal, Morse, Clausen, 2 males (alcohol) (UMSP); Río Singri, ca. 2 km (air) S Finca Helechales, <named-content xmlns:xlink="http://www.w3.org/1999/xlink" content-type="dwc:verbatimCoordinates" xlink:type="simple">9°3.420'N, 83°4.920'W</named-content>, el 720 m, 21.ii.1986, Holzenthal, Morse, Fasth, 2 males (alcohol) (UMSP); Río Rincón, 6.5 km (air) S Rincón, <named-content xmlns:xlink="http://www.w3.org/1999/xlink" content-type="dwc:verbatimCoordinates" xlink:type="simple">8°38.280'N, 83°28.800'W</named-content>, el 20 m, 7.iv.1987, Holzenthal, Hamilton, Heyn, 1 male (alcohol) (UMSP); Río Cotón in Las Alturas, <named-content xmlns:xlink="http://www.w3.org/1999/xlink" content-type="dwc:verbatimCoordinates" xlink:type="simple">8°56.280'N, 82°49.560'W</named-content>, el 1360 m, 12.viii.1990, Holzenthal, Blahnik, Muñoz, 2 males, 3 females (pinned) (UMSP); Río Bellavista, ca 1.5 km NW Las Alturas, <named-content xmlns:xlink="http://www.w3.org/1999/xlink" content-type="dwc:verbatimCoordinates" xlink:type="simple">8°57.060'N, 82°50.760'W</named-content>, el 1400 m, 10–11.viii.1990, Holzenthal, Blahnik, Muñoz, 1 male, 1 female (pinned) (UMSP); Río Ceibo, route 2, ca 6 km W rd to Buenos Aires, <named-content xmlns:xlink="http://www.w3.org/1999/xlink" content-type="dwc:verbatimCoordinates" xlink:type="simple">9°8.940'N, 83°22.620'W</named-content>, el 250 m, 20.ii.1986, Holzenthal, Morse, Fasth, 1 male (pinned), 114 males, 116 females (alcohol) (UMSP); Res Biol. Carara, Río Carara, 4.3 km (rd) E Costanera Sur, <named-content xmlns:xlink="http://www.w3.org/1999/xlink" content-type="dwc:verbatimCoordinates" xlink:type="simple">9°48.600'N, 84°34.320'W</named-content>, el 20 m, 12.iii.1991, Holzenthal, Muñoz, Huisman, 1 male, 1 female (alcohol) (UMSP); Río Cataracta, 5.5 km S Brujo (Carara Zona Sur), <named-content xmlns:xlink="http://www.w3.org/1999/xlink" content-type="dwc:verbatimCoordinates" xlink:type="simple">9°3.840'N, 83°16.320'W</named-content>, el 120 m, 6–7.vii.1992, F. Muñoz, 4 males, 1 female (pinned) (UMSP); Río Platanar, Salitre, 6.5 km NE Buenos Aires, <named-content xmlns:xlink="http://www.w3.org/1999/xlink" content-type="dwc:verbatimCoordinates" xlink:type="simple">9°11.700'N, 83°16.860'W</named-content>, el 450 m, 8–9.vii.1992, F. Muñoz, 17 males, 13 females (pinned) (UMSP); <bold>San José:</bold> P. N. Braulio Carrillo, Est. Carrillo, Quebrada El Molinete, <named-content xmlns:xlink="http://www.w3.org/1999/xlink" content-type="dwc:verbatimCoordinates" xlink:type="simple">10°9.600'N, 83°57.780'W</named-content>, el 700 m, 22–28. viii.1986, I. &amp; A. Chacón, 21 males, 7 females (pinned) (UMSP); Res. Biol., Carara, Río Carara in Carara, <named-content xmlns:xlink="http://www.w3.org/1999/xlink" content-type="dwc:verbatimCoordinates" xlink:type="simple">9°46.680'N, 84°31.860'W</named-content>, el 200 m, 14.iii.1991, Holzenthal, Muñoz, Huisman, 3 males (alcohol) (UMSP); Res. Biol. Carara, Río del Sur, 1.5 km (rd) S Carara, <named-content xmlns:xlink="http://www.w3.org/1999/xlink" content-type="dwc:verbatimCoordinates" xlink:type="simple">9°46.140'N, 84°31.860'W</named-content>, el 160 m, 13.iii.1991, Holzenthal, Muñoz, Huisman, 3 males (pinned), 1 male (alcohol) (UMSP); Río Negro, 3.5 km SE jct. route 239, <named-content xmlns:xlink="http://www.w3.org/1999/xlink" content-type="dwc:verbatimCoordinates" xlink:type="simple">9°40.800'N, 84°23.640'W</named-content>, el 230 m, 21.iii.1986, Holzenthal &amp; Fasth, 14 males, 10 females (alcohol) (UMSP); Río General, 1 mi S San Isidro, 1.vii.1967, P.J. Spangler, 1 male (alcohol) (NMNH); <bold>PANAMA:</bold> El Valle, 15.vii.1967, O.S. Flint, Jr., 1 male (pinned) (NMNH); <bold>Canal Zone:</bold> Pipeline Rd., Río Agua Salud, 8–12.vii.1967, Flint &amp; Ortiz, 4 males (pinned) (NMNH); Gamboa, Río Agua Salud, --vii.1967, W.W. Wirth, 1 male (alcohol) (NMNH); Río Agua Salud, 30.iii.1965, S. &amp; W.D. Duckworth, 1 male, 3 females (alcohol) (NMNH); <bold>San Blas:</bold> Río Carti Grande, 2 km W Nusagandi, 5.iii.1985, Flint &amp; Louton, 1 male (pinned) (NMNH); <bold>COLOMBIA: Magdalena:</bold> Municipio de Santa Marta, Río Minca en Minca, <named-content xmlns:xlink="http://www.w3.org/1999/xlink" content-type="dwc:verbatimCoordinates" xlink:type="simple">11°8.584'N, 74°6.967'W</named-content>, el 570 m, 9.xii.1997, F. Muñoz-Q, et al., 3 males, 1 female (pinned) (UMSP); <bold>Tolima:</bold> Armero, nr Guayabal, 2–10.ii.1977, E.L. Peyton, 7 males, 3 females (pinned), 42 males, 18 females (alcohol) (NMNH); <bold>Valle:</bold> Municipio de Buenaventura, Río Escalerte, frente a casa de “AcuaValle”, ca. 15 km SE Cordoba, <!--PageBreak--><named-content xmlns:xlink="http://www.w3.org/1999/xlink" content-type="dwc:verbatimCoordinates" xlink:type="simple">3°49.633'N, 76°52.250'W</named-content>, el 200 m, 1.xii.1997, F. Muñoz-Q. et al., 1 male, 1 female (pinned) (UMSP); <bold>ECUADOR: Loja:</bold> Macara, 13.viii.1977, L.E. Peña G., 1 male (pinned) (NMNH); Río Puyango, el 300 m, 17–18.viii.1977, L.E. Peña G., 1 male (pinned), 1 male (alcohol) (NMNH); <bold>Pichincha:</bold> Santo Domingo de los Colorados, 14 km E, 5.vii.1975, Langley &amp; Cohen, 1 male, 1 female (pinned) (NMNH).</p></tp:treatment-sec><tp:treatment-sec sec-type="Etymology"><title>Etymology.</title><p>This species is named <italic><tp:taxon-name>Oecetis protrusa</tp:taxon-name></italic> for the protruding ventral apex of the phallobase in this species.</p></tp:treatment-sec><tp:treatment-sec><!--Section generated to contain objects referenced in tp:taxon-treatment.--><fig id="F26" position="float" orientation="portrait"><label>Figures 46–45.</label><caption><p><italic><tp:taxon-name>Oecetis punctata</tp:taxon-name></italic> and <italic><tp:taxon-name>Oecetis avara</tp:taxon-name></italic> group species – lateral habitus (male). <bold>46</bold> <italic><tp:taxon-name>Oecetis punctata</tp:taxon-name></italic> Navás <bold>47</bold> <italic><tp:taxon-name>Oecetis angularis</tp:taxon-name></italic> sp. n. <bold>48</bold> <italic><tp:taxon-name>Oecetis tumida</tp:taxon-name></italic> sp. n. <bold>49</bold> <italic><tp:taxon-name>Oecetis patula</tp:taxon-name></italic> sp. n. <bold>50</bold> <italic><tp:taxon-name>Oecetis mexicana</tp:taxon-name></italic> sp. n. <bold>51</bold> <italic><tp:taxon-name>Oecetis campana</tp:taxon-name></italic> sp. n. <bold>52</bold> <italic><tp:taxon-name>Oecetis acciptrina</tp:taxon-name></italic> sp. n. (female) <bold>53</bold> <italic><tp:taxon-name>Oecetis maritza</tp:taxon-name></italic> sp. n. <bold>54</bold> <italic><tp:taxon-name>Oecetis agosta</tp:taxon-name></italic> sp. n. <bold>55</bold> <italic><tp:taxon-name>Oecetis protrusa</tp:taxon-name></italic> sp. n. <bold>56</bold> <italic><tp:taxon-name>Oecetis constricta</tp:taxon-name></italic> sp. n. <bold>57</bold> <italic><tp:taxon-name>Oecetis verrucula</tp:taxon-name></italic> sp. n.</p></caption><graphic xmlns:xlink="http://www.w3.org/1999/xlink" xlink:href="ZooKeys-376-001-g026.jpg" position="float" orientation="portrait" xlink:type="simple"/></fig><supplementary-material xmlns:xlink="http://www.w3.org/1999/xlink" id="S1" position="float" orientation="portrait" xlink:type="simple"><caption><p>Distribution of <italic><tp:taxon-name>Oecetis avara</tp:taxon-name></italic> group species. (doi: <ext-link ext-link-type="uri" xlink:href="http://dx.doi.org/10.3897/zookeys.376.6047.app" xlink:type="simple">10.3897/zookeys.376.6047.app</ext-link>) File format: WinZip archive of Google Earth Keyhole Markup files (zip, kmz).</p></caption><media xlink:href="ZooKeys-376-001-s001.zip" mimetype="WinZip archive of Google Earth Keyhole Markup files" mime-subtype="zip" position="float" orientation="portrait" xlink:type="simple"/></supplementary-material><fig id="F20" position="float" orientation="portrait"><label>Figure 26.</label><caption><p><italic><tp:taxon-name>Oecetis verrucula</tp:taxon-name></italic> sp. n., male genitalia: <bold>A</bold> lateral <bold>B</bold> phallic apparatus, lateral <bold>C</bold> phallic apparatus, caudal <bold>D</bold> inferior appendage, caudal <bold>E</bold> inferior appendage, ventral.</p></caption><graphic xmlns:xlink="http://www.w3.org/1999/xlink" xlink:href="ZooKeys-376-001-g020.jpg" position="float" orientation="portrait" xlink:type="simple"/></fig></tp:treatment-sec></tp:taxon-treatment>
