# Supplementary material for: Review and redescription of species in the Oecetis avara group, with the description of 15 new species (Trichoptera, Leptoceridae)
Source: Zookeys. 2014 Feb 3;(376):1–83. doi: 10.3897/zookeys.376.6047 (PMC3935421; doi:10.3897/zookeys.376.6047)
Supplement: XML Treatment for Oecetis uncata [file zookeys.376.6047-treatment18.xml]

<!DOCTYPE tp:taxon-treatment
  PUBLIC "-//TaxonX//DTD Taxonomic Treatment Publishing DTD v0 20100105//EN" "tax-treatment-NSO.dtd">
<tp:taxon-treatment xmlns:tp="http://www.plazi.org/taxpub"><tp:treatment-meta><mixed-citation publication-type="journal"><person-group><name><surname>Blahnik</surname><given-names>Roger J.</given-names></name><name><surname>Holzenthal</surname><given-names>Ralph W.</given-names></name></person-group><article-title>Review and redescription of species in the <italic>Oecetis avara</italic> group, with the description of 15 new species (Trichoptera, Leptoceridae)</article-title><source>Zookeys</source><day>3</day><month>2</month><year>2014</year><volume>2014</volume><issue>376</issue><fpage>1</fpage><lpage>83</lpage><pub-id pub-id-type="doi">10.3897/zookeys.376.6047</pub-id></mixed-citation></tp:treatment-meta><tp:nomenclature><tp:taxon-name>
                        <tp:taxon-name-part taxon-name-part-type="genus">Oecetis</tp:taxon-name-part>
                        <tp:taxon-name-part taxon-name-part-type="species">uncata</tp:taxon-name-part>
                        <object-id xmlns:xlink="http://www.w3.org/1999/xlink" content-type="zoobank" xlink:type="simple">http://zoobank.org/8176D160-6595-4A6C-AC05-C0817346BC07</object-id>
                        <object-id xmlns:xlink="http://www.w3.org/1999/xlink" xlink:type="simple">http://species-id.net/wiki/Oecetis_uncata</object-id>
                    </tp:taxon-name><tp:taxon-status xmlns:xlink="http://www.w3.org/1999/xlink" xlink:type="simple">sp. n.</tp:taxon-status><xref ref-type="fig" rid="F19">Figs 25</xref><xref ref-type="fig" rid="F25">, 35</xref><xref ref-type="supplementary-material" rid="S1">, Map 5</xref></tp:nomenclature><tp:treatment-sec sec-type="Diagnosis"><title>Diagnosis.</title><p><italic><tp:taxon-name>Oecetis uncata</tp:taxon-name></italic> sp. n. is larger than any of the other species of the <italic><tp:taxon-name>Oecetis avara</tp:taxon-name></italic> group with which it is sympatric, with the exception of <italic><tp:taxon-name>Oecetis metlacensis</tp:taxon-name></italic>, which is similar in both size and general color (not always as distinct as in <xref ref-type="fig" rid="F25">Figs 35</xref> and <xref ref-type="fig" rid="F25">36</xref>). Both species also have the apex of the phallobase V-shaped, as viewed caudally. However, despite the general similarity in color and genitalia, the forewing spots of <italic><tp:taxon-name>Oecetis uncata</tp:taxon-name></italic> are more rounded and prominent in size than in <italic><tp:taxon-name>Oecetis metlacensis</tp:taxon-name></italic> and there are several genitalic differences. In general, the populations of <italic><tp:taxon-name>Oecetis metlacensis</tp:taxon-name></italic> recorded from Costa Rica and Mexico, despite their several differences (see remarks section under <italic><tp:taxon-name>Oecetis metlacensis</tp:taxon-name></italic>), resemble each other more closely than either do <italic><tp:taxon-name>Oecetis uncata</tp:taxon-name></italic>. From <italic><tp:taxon-name>Oecetis metlacensis</tp:taxon-name></italic>, <italic><tp:taxon-name>Oecetis uncata</tp:taxon-name></italic> can be distinguished by the shape of the phallobase and also by the inferior appendages of the male. The phallobase is deflected or downturned more apically in <italic><tp:taxon-name>Oecetis uncata</tp:taxon-name></italic> than in <italic><tp:taxon-name>Oecetis metlacensis</tp:taxon-name></italic> and the inferior appendage has a ventral lobe that is more distinctly angled and projecting, and has a less prominent basomesal process. At present <italic><tp:taxon-name>Oecetis uncata</tp:taxon-name></italic> is known from only a restricted area in Costa Rica.</p><!--PageBreak--></tp:treatment-sec><tp:treatment-sec sec-type="Adult"><title>Adult.</title><p>Forewing length: male (11.8–13.0 mm), female (10.0–10.5 mm). Color brownish-yellow (slightly darker than <italic><tp:taxon-name>Oecetis mexicana</tp:taxon-name></italic>, similar to <italic><tp:taxon-name>Oecetis metlacensis</tp:taxon-name></italic>); forewing spots distinct, spots at base of discal and thyridial cells and base of fork V largest, moderate in size, slightly ovate, other spots small; veins of forewing chord widely spaced, <italic>r</italic> and <italic>r-m</italic> veins usually slightly closer; chord with small spots at juncture of major veins; spots at apices of major veins small but distinct, pigmentation largely confined to vein. Setae along veins in apical part of forewing elongate, semi-prostrate, laterally diverging. Fringe of setae along costal margin of forewing relatively short, dense, not conspicuously erect.</p></tp:treatment-sec><tp:treatment-sec sec-type="Male genitalia"><title>Male genitalia.</title><p>Segment IX very short, with elongate setae along posterolateral margin. Tergum X with narrow, deflexed mesal lobe, lobe moderate in length, nearly uniform in width, tapering apically, apex with small sensilla; lobe continuous basoventrally with short, paired lateral membranous projections. Preanal appendage relatively short, length about 2 times maximum width, simple in structure, apical setae elongate. Inferior appendage with prominent rounded dorsal lobe and angularly projecting ventral lobe; dorsal lobe somewhat narrowed dorsally, ventral lobe distinctly projecting, forming approximately right to somewhat obtuse angle with dorsal lobe, apex of ventral lobe rounded, not angular; mesal margin of ventral lobe, as viewed ventrally, only weakly bent near base, apices not strongly diverging; basomesal projection weakly developed, forming short rounded projection with short, stiff setae; dorsal lobe with stout ventrally curved setae on anterior margin, mesally-curved setae on dorsal margin and stout, ventrally-curved setae on mesal surface. Phallobase, as viewed laterally, relatively short, apex very angularly bent or <!--PageBreak-->hooked; apex, as viewed caudally, with ventral margin distinctly V-shaped, only weakly keeled ventrally (<xref ref-type="fig" rid="F19">Fig. 25C</xref>). Phallotremal sclerite prominent, basally forming short tubular collar, ventral margin projecting, apex acute; asymmetrical lateral sclerite absent.</p><fig id="F19" position="float" orientation="portrait"><label>Figure 25.</label><caption><p><italic><tp:taxon-name>Oecetis uncata</tp:taxon-name></italic> sp. n., male genitalia: <bold>A</bold> lateral <bold>B</bold> phallic apparatus, lateral <bold>C</bold> phallic apparatus, caudal <bold>D</bold> inferior appendage, caudal.</p></caption><graphic xmlns:xlink="http://www.w3.org/1999/xlink" xlink:href="ZooKeys-376-001-g019.jpg" position="float" orientation="portrait" xlink:type="simple"/></fig></tp:treatment-sec><tp:treatment-sec sec-type="Holotype"><title>Holotype.</title><p><bold>Male</bold> (pinned), <bold>COSTA RICA: Cartago:</bold> Reserva Tapantí, Río Dos Amigos &amp; falls, ca. 6 km (rd) NW tunnel, <named-content xmlns:xlink="http://www.w3.org/1999/xlink" content-type="dwc:verbatimCoordinates" xlink:type="simple">9°42.240'N, 83°46.980'W</named-content>, el 1500 m, 23.iii.1991, Holzenthal, Muñoz, Huisman (UMSP) (UMSP000091730).</p></tp:treatment-sec><tp:treatment-sec sec-type="Paratypes"><title>Paratypes.</title><p><bold>COSTA RICA: Cartago:</bold> same location as holotype, 20.vi.1992, F. Muñoz, 1 male, 1 female (pinned) (UMSP); Reserva Tapantí, Río Grande de Orosi, <named-content xmlns:xlink="http://www.w3.org/1999/xlink" content-type="dwc:verbatimCoordinates" xlink:type="simple">9°41.160'N, 83°45.360'W</named-content>, el 1650 m, 18–21.iii.1987, Holzenthal, Hamilton, Heyn, 4 males (pinned) (UMSP); same location, 8–9.vii.1986, Holzenthal, Heyn, Armitage, 10 males, 10 females (pinned); (UMSP); same location, 15–16.vii.1987, Holzenthal, Morse, Clausen, 2 males (pinned) (UMSP); same location, 7–8.vi.1988, C.M. &amp; O.S. Flint, Holzenthal, 6 males (NMNH); Refugio de la Fauna Tapantí, Río Grande de Orosi at Puente Dos Amigos, el 1600 m, 20.vi.1992, Contreras &amp; Muñoz, 1 male (pinned) (UMSP); <bold>San José:</bold> Río Parrita Chiquito, rt. 12, 6.5 km SW jct. rt. 2, <named-content xmlns:xlink="http://www.w3.org/1999/xlink" content-type="dwc:verbatimCoordinates" xlink:type="simple">9°42.180'N, 83°58.200'W</named-content>, el 1980 m, 10.iv.1987, Holzenthal, Hamilton, Heyn, 1 male (pinned) (UMSP).</p></tp:treatment-sec><tp:treatment-sec sec-type="Etymology"><title>Etymology.</title><p>This species is named <italic><tp:taxon-name>Oecetis uncata</tp:taxon-name></italic> from the Latin word <italic>uncus</italic>, a hook, and referring here to the hooked apex of the phallobase of this species.</p></tp:treatment-sec><tp:treatment-sec><!--Section generated to contain objects referenced in tp:taxon-treatment.--><fig id="F25" position="float" orientation="portrait"><label>Figures 35–45.</label><caption><p><italic><tp:taxon-name>Oecetis avara</tp:taxon-name></italic> group species – lateral habitus (male). <bold>35</bold> <italic><tp:taxon-name>Oecetis uncata</tp:taxon-name></italic> sp. n. <bold>36</bold> <italic><tp:taxon-name>Oecetis metlacensis</tp:taxon-name></italic> Bueno-Soria <bold>37</bold> <italic><tp:taxon-name>Oecetis apache</tp:taxon-name></italic> sp. n. <bold>38</bold> <italic><tp:taxon-name>Oecetis sordida</tp:taxon-name></italic> sp. n. <bold>39</bold> <italic><tp:taxon-name>Oecetis disjuncta</tp:taxon-name></italic> (Banks) <bold>40</bold> <italic><tp:taxon-name>Oecetis avara</tp:taxon-name></italic> (Banks) – Florida <bold>41</bold> <italic><tp:taxon-name>Oecetis avara</tp:taxon-name></italic> (Banks) – Minnesota <bold>42</bold> <italic><tp:taxon-name>Oecetis houghtoni</tp:taxon-name></italic> sp. n. <bold>43</bold> <italic><tp:taxon-name>Oecetis elata</tp:taxon-name></italic> Denning &amp; Sykora 44 <italic><tp:taxon-name>Oecetis verrucula</tp:taxon-name></italic> sp. n. <bold>45</bold> <italic><tp:taxon-name>Oecetis</tp:taxon-name></italic> species nr. houghtoni – Tennessee.</p></caption><graphic xmlns:xlink="http://www.w3.org/1999/xlink" xlink:href="ZooKeys-376-001-g025.jpg" position="float" orientation="portrait" xlink:type="simple"/></fig><supplementary-material xmlns:xlink="http://www.w3.org/1999/xlink" id="S1" position="float" orientation="portrait" xlink:type="simple"><caption><p>Distribution of <italic><tp:taxon-name>Oecetis avara</tp:taxon-name></italic> group species. (doi: <ext-link ext-link-type="uri" xlink:href="http://dx.doi.org/10.3897/zookeys.376.6047.app" xlink:type="simple">10.3897/zookeys.376.6047.app</ext-link>) File format: WinZip archive of Google Earth Keyhole Markup files (zip, kmz).</p></caption><media xlink:href="ZooKeys-376-001-s001.zip" mimetype="WinZip archive of Google Earth Keyhole Markup files" mime-subtype="zip" position="float" orientation="portrait" xlink:type="simple"/></supplementary-material></tp:treatment-sec></tp:taxon-treatment>
