# Supplementary material for: Review and redescription of species in the Oecetis avara group, with the description of 15 new species (Trichoptera, Leptoceridae)
Source: Zookeys. 2014 Feb 3;(376):1–83. doi: 10.3897/zookeys.376.6047 (PMC3935421; doi:10.3897/zookeys.376.6047)
Supplement: XML Treatment for Oecetis marquesi [file zookeys.376.6047-treatment20.xml]

<!DOCTYPE tp:taxon-treatment
  PUBLIC "-//TaxonX//DTD Taxonomic Treatment Publishing DTD v0 20100105//EN" "tax-treatment-NSO.dtd">
<tp:taxon-treatment xmlns:tp="http://www.plazi.org/taxpub"><tp:treatment-meta><mixed-citation publication-type="journal"><person-group><name><surname>Blahnik</surname><given-names>Roger J.</given-names></name><name><surname>Holzenthal</surname><given-names>Ralph W.</given-names></name></person-group><article-title>Review and redescription of species in the <italic>Oecetis avara</italic> group, with the description of 15 new species (Trichoptera, Leptoceridae)</article-title><source>Zookeys</source><day>3</day><month>2</month><year>2014</year><volume>2014</volume><issue>376</issue><fpage>1</fpage><lpage>83</lpage><pub-id pub-id-type="doi">10.3897/zookeys.376.6047</pub-id></mixed-citation></tp:treatment-meta><tp:nomenclature><tp:taxon-name>
                            <tp:taxon-name-part taxon-name-part-type="genus">Oecetis</tp:taxon-name-part>
                            <tp:taxon-name-part taxon-name-part-type="species">marquesi</tp:taxon-name-part>
                            <object-id xmlns:xlink="http://www.w3.org/1999/xlink" xlink:type="simple">http://species-id.net/wiki/Oecetis_marquesi</object-id>
                        </tp:taxon-name><tp:taxon-authority>Bueno-Soria</tp:taxon-authority><xref ref-type="fig" rid="F21">Fig. 27</xref><tp:nomenclature-citation-list><tp:nomenclature-citation><tp:taxon-name>Oecetis marquesi</tp:taxon-name><comment><xref ref-type="bibr" rid="B11">Bueno-Soria 1981</xref>: 113, fig. 7 [holotype male, MEXICO, Nuevo León, Monterrey, Potrero Redondo (IBUNAM)].</comment></tp:nomenclature-citation></tp:nomenclature-citation-list></tp:nomenclature><tp:treatment-sec sec-type="Diagnosis"><title>Diagnosis.</title><p>This species has a distinctive appearance, with a very angulate projection on the posterior margin of each of the inferior appendages (more or less conforming to a ventral lobe), that makes it unlikely that it could be confused with any other described species of New World <italic><tp:taxon-name>Oecetis</tp:taxon-name></italic>.</p></tp:treatment-sec><tp:treatment-sec sec-type="Adult"><title>Adult.</title><p>Forewing length: male (9.8–10.2 mm), female (8.2 mm). Color brownish-yellow, legs pale yellowish. Antennae yellowish-white with indistinct, narrow annulations between segments. Forewings nearly immaculate, spots very small and indistinct; those at base of discal and thyridial cells and base of fork V generally evident (on close inspection). Veins of forewing chord widely spaced, <italic>s</italic> and <italic>r-m</italic> veins slightly closer; chord very weakly, not contrastingly, pigmented. Setae along veins in apical part of forewing elongate, semi-prostrate, laterally diverging. Fringe of setae along costal margin of forewing relatively short, dense, not conspicuously erect.</p></tp:treatment-sec><tp:treatment-sec sec-type="Male genitalia"><title>Male genitalia.</title><p>Segment IX very short, with elongate setae along posterolateral margin. Tergum X with or without narrow, deflexed mesal lobe; if present, very short, with several tiny apical sensilla; short, paired lateral membranous projections present in either case. Preanal appendage moderately elongate, length about 3 times maximum width, simple in structure, apical setae elongate. Inferior appendage dorsally projecting, with acute, angular, spine-like projection on posterior margin at past midlength; anterior margin with rounded, mesally-curved projection with short, stiff setae; mesal surface of appendage with fine setae, but without thickened, curved setae. Phallobase, as viewed laterally, short, tubular, moderately curved ventrally; apex, as viewed caudally, with ventral margin U-shaped. Phallotremal sclerite forming short tubular collar; asymmetrical lateral sclerite present on right side, very prominent and distinct.</p><fig id="F21" position="float" orientation="portrait"><label>Figure 27.</label><caption><p><italic><tp:taxon-name>Oecetis marquesi</tp:taxon-name></italic> Flint, male genitalia: <bold>A</bold> lateral <bold>B</bold> phallic apparatus, lateral <bold>C</bold> phallic apparatus, dorsal <bold>D</bold> inferior appendage, caudal.</p></caption><graphic xmlns:xlink="http://www.w3.org/1999/xlink" xlink:href="ZooKeys-376-001-g021.jpg" position="float" orientation="portrait" xlink:type="simple"/></fig></tp:treatment-sec><tp:treatment-sec sec-type="Material examined"><title>Material examined.</title><p><bold>MEXICO: Chiapas:</bold> 2.9 mi S Jitotal, 11.viii.1967, O.S. Flint, Jr., 1 male paratype (pinned) (NMNH); <bold>Veracruz:</bold> Rio Jamapa, 6 km N Coscomatepec, 2.v.1981, C.M &amp; O.S. Flint, Jr., 1 male, 1 female (pinned) (NMNH); same locality, 26.v.1981, C.M. &amp; O.S. Flint, Jr., 1 male (pinned) (NMNH).</p></tp:treatment-sec><ref-list><ref id="B11"><mixed-citation xmlns:xlink="http://www.w3.org/1999/xlink" xlink:type="simple"><person-group><name name-style="western"><surname>Bueno-Soria</surname><given-names>J</given-names></name></person-group> (<year>1981</year>) <article-title>Estudios en insectos aquaticos de Mexico I. Trichoptera (Leptoceridae). Cinco nuevas especies de <italic>Oecetis</italic> McLachlan.</article-title><source>Folia Entomologica Mexicana</source><volume>49</volume>: <fpage>103</fpage>-<lpage>120</lpage>.</mixed-citation></ref></ref-list></tp:taxon-treatment>
