# Supplementary material for: Review and redescription of species in the Oecetis avara group, with the description of 15 new species (Trichoptera, Leptoceridae)
Source: Zookeys. 2014 Feb 3;(376):1–83. doi: 10.3897/zookeys.376.6047 (PMC3935421; doi:10.3897/zookeys.376.6047)
Supplement: Supplementary file 21 — Distribution of Oecetis avara group species. (doi: 10.3897/zookeys.376.6047.app) File format: WinZip archive of Google Earth Keyhole Markup files (zip, kmz). [file ZooKeys-376-001-s001.zip]

Archive with 5 entries (5 files):
- Map 2.kmz
- Map 3.kmz
- Map 4.kmz
- Map 5.kmz
- Map 1.kmz
